# Supplementary material for: Human Blood Extracellular Vesicles Activate Transcription of NF-kB-Dependent Genes in A549 Lung Adenocarcinoma Cells
Source: Curr Issues Mol Biol. 2022 Nov 30;44(12):6028–45. doi: 10.3390/cimb44120411 (PMC9777395; doi:10.3390/cimb44120411)
Supplement: Supplementary file 1 [file cimb-44-00411-s001.zip]

Archive with 1 entries (1 files):
- Sup_Tables_S123456789101112.xlsx
