# Supplementary material for: Human Blood Extracellular Vesicles Activate Transcription of NF-kB-Dependent Genes in A549 Lung Adenocarcinoma Cells
Source: Curr Issues Mol Biol. 2022 Nov 30;44(12):6028–45. doi: 10.3390/cimb44120411 (PMC9777395; doi:10.3390/cimb44120411)
Supplement: Supplementary file 1 [file cimb-44-00411-s001.zip › Sup_Tables_S123456789101112.xlsx]

## Sheet: Table S1
#	RefSeq ID	Gene ID	Ave FPKM	Deffinition
1	NR_023379	5S_rRNA	1065842	5S ribosomal 17 (RNA5S17), ribosomal RNA
2	NR_003285	5_8S_rRNA	1006758	5.8S ribosomal N5 (RNA5-8SN5), ribosomal RNA
3	NR_003287	28S_rRNA	148841	28S ribosomal N5 (RNA28SN5), ribosomal RNA
4	NR_003286	18S_rRNA	133087	18S ribosomal N5 (RNA18SN5), ribosomal RNA
5	NR_004402	U1_snRNA	106430	U1 small nuclear 28, pseudogene (RNU1-28P), small nuclear RNA
6	NR_002715	7SL_RNA	104543	RNA component of signal recognition particle 7SL1 (RN7SL1), small cytoplasmic RNA
7	NR_026703	VTRNA1-1	87009	Vault RNA 1-1 (VTRNA1-1), vault RNA
8	NR_002312	RPPH1	50081	Ribonuclease P RNA component H1 (RPPH1), RNase P RNA
9	NR_003051	RMRP	26046	Component of mitochondrial RNA processing endoribonuclease (RMRP), RNase MRP RNA
10	NR_004393	HY4_scRNA	23675	Ro60-associated Y4 (RNY4), Y RNA
11	NR_002716	U2_snRNA	21477	U2 small nuclear 1 (RNU2-1), small nuclear RNA
12	NR_004392	HY3_scRNA	19752	Ro60-associated Y3 (RNY3), Y RNA
13	NR_004394	U6_snRNA	18548	U6 small nuclear 1 (RNU6-1), small nuclear RNA
14	NR_004391	HY1_scRNA	16345	Ro60-associated Y1 (RNY1), Y RNA
15	NR_026704	VTRNA1-2	15114	Vault RNA 1-2 (VTRNA1-2), vault RNA
16	NR_002761	U2-2_snRNA	14744	U2 small nuclear 2, pseudogene (RNU2-2P), small nuclear RNA
17	NR_003925	U4_snRNA	12009	U4 small nuclear 1 (RNU4-1), small nuclear RNA
18	NR_006880	U3_snRNA	3035	C/D box 3A (SNORD3A), small nucleolar RNA
19	NR_001571	HY5_scRNA	2907	Ro60-associated Y5 (RNY5), Y RNA
20	NR_002756	U5A_snRNA	2713	U5A small nuclear 1 (RNU5A-1), small nuclear RNA
21	NR_002757	U5B_snRNA	2636	U5B small nuclear 1 (RNU5B-1), small nuclear RNA
22	NR_001445	7SK_RNA	2376	component of 7SK nuclear ribonucleoprotein (RN7SK), small nuclear RNA
23	NR_023344	U6atac_snRNA	462	U6atac small nuclear (U12-dependent splicing) (RNU6ATAC), small nuclear RNA

## Sheet: Table S2
#	Gene_name	Ave_RPM	Description
1	SCARNA2	27.4086	small Cajal body-specific RNA 2
2	SCARNA10	16.6113	small Cajal body-specific RNA 10
3	SNORA73B	13.8427	small nucleolar RNA, H/ACA box 73B
4	SNORD17	13.289	small nucleolar RNA, C/D box 17
5	SNORD22	12.4585	small nucleolar RNA, C/D box 22
6	SNORA74A	10.2436	small nucleolar RNA, H/ACA box 74A
7	SNORA57	9.96678	small nucleolar RNA, H/ACA box 57
8	SNORD10	9.41307	small nucleolar RNA, C/D box 10
9	SNORA6	8.85936	small nucleolar RNA, H/ACA box 6
10	SNORA72	8.5825	small nucleolar RNA, H/ACA box 72
11	SNORA21	7.75194	small nucleolar RNA, H/ACA box 21
12	SNORA74B	7.47508	small nucleolar RNA, H/ACA box 74B
13	SNORA48	6.36766	small nucleolar RNA, H/ACA box 48
14	SNORA63	6.09081	small nucleolar RNA, H/ACA box 63
15	SNORD15B	5.81395	small nucleolar RNA, C/D box 15B
16	SCARNA5	5.26024	small Cajal body-specific RNA 5
17	SNORA61	4.42968	small nucleolar RNA, H/ACA box 61
18	SNORA71D	4.15282	small nucleolar RNA, H/ACA box 71D
19	SCARNA7	4.15282	small Cajal body-specific RNA 7
20	SNORD94	3.87597	small nucleolar RNA, C/D box 94
21	SCARNA4	3.87597	small Cajal body-specific RNA 4
22	SNORA26	3.59911	small nucleolar RNA, H/ACA box 26
23	SNORA54	3.59911	small nucleolar RNA, H/ACA box 54
24	SNORA65	3.32226	small nucleolar RNA, H/ACA box 65
25	SNORA8	3.32226	small nucleolar RNA, H/ACA box 8
26	SNORA3B	3.0454	small nucleolar RNA, H/ACA box 3B
27	SCARNA16	3.0454	small Cajal body-specific RNA 16
28	SNORA23	2.76855	small nucleolar RNA, H/ACA box 23
29	SNORA53	2.76855	small nucleolar RNA, H/ACA box 53
30	SNORA64	2.76855	small nucleolar RNA, H/ACA box 64
31	SNORA70	2.76855	small nucleolar RNA, H/ACA box 70
32	SNORA71B	2.76855	small nucleolar RNA, H/ACA box 71B
33	SCARNA21	2.76855	small Cajal body-specific RNA 21
34	SNORA27	2.49169	small nucleolar RNA, H/ACA box 27
35	SNORA33	2.49169	small nucleolar RNA, H/ACA box 33
36	SNORD97	2.49169	small nucleolar RNA, C/D box 97

## Sheet: Table S3
#	Gene_name	Ave_RPM	Description
1	MALAT1	515.227	metastasis associated lung adenocarcinoma transcript 1
2	NEAT1	478.959	nuclear paraspeckle assembly transcript 1
3	RPPH1	402.547	ribonuclease P RNA component H1
4	RMRP	111.019	RNA component of mitochondrial RNA processing endoribonuclease
5	LOC100507412	79.4574	uncharacterized LOC100507412
6	XIST	43.7431	X inactive specific transcript
7	KCNQ1OT1	20.7641	KCNQ1 opposite strand/antisense transcript 1
8	LRRC75A-AS1	13.8427	small Nucleolar RNA Host Gene 29
9	LINC00921	13.0122	long intergenic non-protein coding RNA 921
10	BRE-AS1	10.7973	BABAM2 Antisense RNA 1
11	VTRNA1-1	9.13621	vault RNA 1-1
12	NORAD	7.19823	non-coding RNA activated by DNA damage
13	HCG18	5.81395	HLA complex group 18
14	VPS9D1-AS1	5.81395	VPS9D1 antisense RNA 1
15	FAM86B3P	5.26024	family with sequence similarity 86, member A pseudogene
16	LINC00163	5.26024	long intergenic non-protein coding RNA 163
17	LUCAT1	5.26024	lung cancer associated transcript 1
18	LOC284454	4.98339	uncharacterized LOC284454
19	ATP2B1-AS1	4.70653	ATP2B1 antisense RNA 1
20	LINC00674	4.70653	long intergenic non-protein coding RNA 674
21	LOC254896	4.42968	uncharacterized LOC254896
22	LOC729683	4.42968	uncharacterized LOC729683
23	FLJ32255	4.15282	uncharacterized LOC643977
24	H19	4.15282	H19 imprinted maternally expressed transcript
25	LOC100507283	4.15282	uncharacterized LOC100507283
26	MIAT	4.15282	myocardial infarction associated transcript
27	LINC01105	3.87597	Sciatic Injury Induced LincRNA Upregulator Of SOX11
28	LOC100130111	3.87597	uncharacterized LOC100130111
29	MEG3	3.87597	maternally expressed 3
30	GUSBP11	3.59911	GUSB pseudogene 11
31	LINC-PINT	3.59911	long intergenic non-protein coding RNA, p53 induced transcript
32	LOC100506801	3.59911	uncharacterized ECE1-AS1 (ECE1-AS1), non-coding RNA
33	LOC146880	3.59911	Rho GTPase Activating Protein 27 Pseudogene 1
34	SNHG8	3.59911	small nucleolar RNA host gene 8
35	TUG1	3.59911	taurine up-regulated 1
36	LINC00482	3.32226	long intergenic non-protein coding RNA 482
37	LOC221946	3.32226	uncharacterized LOC221946
38	PRNCR1	3.32226	prostate cancer associated non-coding RNA 1
39	SLC7A5P2	3.32226	solute carrier family 7 member 5 pseudogene 2
40	HCP5	3.0454	HLA complex P5
41	LINC00654	3.0454	long intergenic non-protein coding RNA 654
42	LINC00664	3.0454	long intergenic non-protein coding RNA 664
43	LOC100506688	3.0454	uncharacterized LOC100506688
44	LOC646214	3.0454	p21 (RAC1) activated kinase 2 pseudogene
45	LOC730102	3.0454	quinone oxidoreductase-like protein 2 pseudogene (CRYZL2P-SEC16B), non-coding RNA
46	PEG13	3.0454	paternally expressed 13
47	SCART1	3.0454	scavenger receptor family member expressed on T cells 1
48	TP73-AS1	3.0454	TP73 antisense RNA 1
49	ADORA2A-AS1	2.76855	ADORA2A antisense RNA 1
50	ANKRD30BP3	2.76855	ankyrin repeat domain 30B pseudogene 3
51	KMT2E-AS1	2.76855	KMT2E antisense RNA 1
52	LINC00877	2.76855	long intergenic non-protein coding RNA 877
53	LINC00910	2.76855	long intergenic non-protein coding RNA 910
54	LINC01000	2.76855	long intergenic non-protein coding RNA 1000
55	LINC01004	2.76855	long intergenic non-protein coding RNA 1004
56	LINC01039	2.76855	long intergenic non-protein coding RNA 1039
57	LOC100130476	2.76855	uncharacterized WAKMAR2 (WAKMAR2), non-coding RNA
58	LOC100133077	2.76855	uncharacterized LOC100133077
59	LOC100287072	2.76855	ribosomal protein S6 kinase B1 pseudogene
60	LOC100289230	2.76855	uncharacterized LOC100289230
61	LOC101927131	2.76855	uncharacterized LOC101927131
62	LOC642852	2.76855	hypothetical LOC642852, mRNA
63	LOC90784	2.76855	uncharacterized LOC90784 (LOC90784), non-coding RNA
64	MIR3945HG	2.76855	MIR3945 host gene
65	PCBP1-AS1	2.76855	PCBP1 antisense RNA 1
66	PLEKHM1P1	2.76855	pleckstrin homology and RUN domain containing M1 pseudogene 1
67	SBF1P1	2.76855	SET binding factor 1 pseudogene 1
68	SNAI3-AS1	2.76855	SNAI3 antisense RNA 1
69	SNHG5	2.76855	small nucleolar RNA host gene 5
70	TREML3P	2.76855	triggering receptor expressed on myeloid cells like 3, pseudogene
71	UG0898H09	2.76855	uncharacterized LOC643763 (UG0898H09), non-coding RNA
72	ANKRD26P1	2.49169	ankyrin repeat domain 26 pseudogene 1
73	CKMT2-AS1	2.49169	CKMT2 antisense RNA 1
74	DLEU1	2.49169	deleted in lymphocytic leukemia 1
75	FAM30A	2.49169	family with sequence similarity 30 member A
76	FLJ12825	2.49169	uncharacterized LOC440101
77	GAS5	2.49169	growth arrest specific 5
78	HRAT92	2.49169	heart tissue-associated transcript 92
79	HSD3BP4	2.49169	hydroxy-delta-5-steroid dehydrogenase, 3 beta, pseudogene 4
80	IPO5P1	2.49169	importin 5 pseudogene 1
81	LINC00202-2	2.49169	Long Intergenic Non-Protein Coding RNA 202-2
82	LINC00649	2.49169	long intergenic non-protein coding RNA 649
83	LINC01624	2.49169	long intergenic non-protein coding RNA 1624
84	LOC100289511	2.49169	uncharacterized LOC100289511
85	LRRC9	2.49169	leucine rich repeat containing 9
86	MGC27345	2.49169	uncharacterized protein MGC27345 (MGC27345), non-coding RNA
87	MIR22HG	2.49169	MIR22 host gene
88	MIR4435-2HG	2.49169	MIR4435-2 host gene
89	MIR600HG	2.49169	MIR600 host gene
90	PVT1	2.49169	Pvt1 oncogene
91	SNHG7	2.49169	small nucleolar RNA host gene 7
92	ST20-AS1	2.49169	ST20 antisense RNA 1

## Sheet: Table S4
#	Gene_id	Ave_RPM	Description
1	HBB	189.369	hemoglobin subunit beta
2	ACTB	120.155	actin beta
3	FTL	102.436	ferritin light chain
4	JUNB	95.7918	JunB proto-oncogene, AP-1 transcription factor subunit
5	KDM6B	92.7464	lysine demethylase 6B
6	EEF2	82.7796	eukaryotic translation elongation factor 2
7	ACTG1	78.3499	actin gamma 1
8	DUSP1	75.5814	dual specificity phosphatase 1
9	FTH1	74.474	ferritin heavy chain 1
10	MYH9	74.1971	myosin heavy chain 9
11	FOS	70.0443	Fos proto-oncogene, AP-1 transcription factor subunit
12	FLNA	68.66	filamin A
13	RPL8	63.3998	ribosomal protein L8
14	CSF3R	61.7386	colony stimulating factor 3 receptor
15	CXCL8	61.7386	C-X-C motif chemokine ligand 8
16	ITGAX	58.6932	integrin subunit alpha X
17	TPT1	58.6932	tumor protein, translationally-controlled 1
18	CTSD	56.7553	cathepsin D
19	GAPDH	56.4784	glyceraldehyde-3-phosphate dehydrogenase
20	GLUL	55.6478	glutamate-ammonia ligase
21	SOD2	55.0941	superoxide dismutase 2
22	SBNO2	53.9867	strawberry notch homolog 2
23	PLEC	53.1561	plectin
24	RPL28	50.9413	ribosomal protein L28
25	EXOC3	50.1107	exocyst complex component 3
26	MCL1	49.8339	MCL1 apoptosis regulator, BCL2 family member
27	H3F3B	49.2802	H3 Histone Family Member 3B
28	SORL1	48.7265	sortilin related receptor 1
29	BTG2	47.619	BTG anti-proliferation factor 2
30	G0S2	47.3422	G0/G1 switch 2
31	RACK1	47.3422	receptor for activated C kinase 1
32	RPS3	47.0653	ribosomal protein S3
33	HLA-B	46.7885	major histocompatibility complex, class I, B
34	IGFBP4	46.7885	insulin like growth factor binding protein 4
35	IVNS1ABP	46.5116	influenza virus NS1A binding protein
36	MUC5B	46.5116	mucin 5B, oligomeric mucus/gel-forming
37	NOTCH1	45.9579	notch receptor 1
38	TNFAIP2	45.6811	TNF alpha induced protein 2
39	PRKDC	45.1274	protein kinase, DNA-activated, catalytic subunit
40	ARAP1	44.8505	ArfGAP with RhoGAP domain, ankyrin repeat and PH domain 1
41	G6PD	44.5736	glucose-6-phosphate dehydrogenase
42	ENO1	44.0199	enolase 1
43	HBA2	42.9125	hemoglobin subunit alpha 2
44	SQSTM1	41.8051	sequestosome 1
45	PFKFB3	41.5282	6-phosphofructo-2-kinase/fructose-2,6-biphosphatase 3
46	PREX1	41.5282	phosphatidylinositol-3,4,5-trisphosphate dependent Rac exchange factor 1
47	RPS16	39.8671	ribosomal protein S16
48	MYO1F	39.5903	myosin IF
49	RPL3	39.5903	ribosomal protein L3
50	KMT2D	39.0365	lysine methyltransferase 2D
51	PPP1R15A	38.7597	protein phosphatase 1 regulatory subunit 15A
52	BSG	37.3754	basigin (Ok blood group)
53	TLN1	37.3754	talin 1
54	RPLP1	37.0986	ribosomal protein lateral stalk subunit P1
55	RPL18	36.8217	ribosomal protein L18
56	HLA-E	36.5449	major histocompatibility complex, class I, E
57	ALDOA	36.268	aldolase, fructose-bisphosphate A
58	ATG2A	36.268	autophagy related 2A
59	RPL13	35.9911	ribosomal protein L13
60	RPS11	35.9911	ribosomal protein S11
61	RPS9	35.9911	ribosomal protein S9
62	SCD	35.9911	stearoyl-CoA desaturase
63	TREM1	35.9911	triggering receptor expressed on myeloid cells 1
64	MIDN	35.7143	midnolin
65	HLA-C	35.4374	major histocompatibility complex, class I, C
66	PKM	34.8837	pyruvate kinase M1/2
67	SLC25A37	34.8837	solute carrier family 25 member 37
68	TMSB10	34.8837	thymosin beta 10
69	TNRC18	34.6069	trinucleotide repeat containing 18
70	IER2	34.33	immediate early response 2
71	RPS6	34.33	ribosomal protein S6
72	PSAP	33.4994	prosaposin
73	LRP10	33.2226	LDL receptor related protein 10
74	UBA52	32.9457	ubiquitin A-52 residue ribosomal protein fusion product 1
75	FASN	32.6689	fatty acid synthase
76	FOSL2	32.6689	FOS like 2, AP-1 transcription factor subunit
77	IGF2R	32.6689	insulin like growth factor 2 receptor
78	RNF213	32.6689	ring finger protein 213
79	CSRNP1	32.1152	cysteine and serine rich nuclear protein 1
80	TNFRSF1B	32.1152	TNF receptor superfamily member 1B
81	HBA1	31.8383	hemoglobin subunit alpha 1
82	SOCS3	31.8383	suppressor of cytokine signaling 3
83	BCL6	31.5615	BCL6 transcription repressor
84	PFN1	31.2846	profilin 1
85	RPS4X	31.2846	ribosomal protein S4 X-linked
86	EHD1	31.0078	EH domain containing 1
87	LITAF	31.0078	lipopolysaccharide induced TNF factor
88	ALDH1A1	30.7309	aldehyde dehydrogenase 1 family member A1
89	GTPBP1	30.7309	GTP binding protein 1
90	SLC16A3	30.454	solute carrier family 16 member 3
91	RPL38	30.1772	ribosomal protein L38
92	OAZ1	29.9003	ornithine decarboxylase antizyme 1
93	LAMA5	29.6235	laminin subunit alpha 5
94	RGS2	29.6235	regulator of G protein signaling 2
95	SAT1	29.3466	spermidine/spermine N1-acetyltransferase 1
96	TRIM25	29.3466	tripartite motif containing 25
97	SRRM2	28.7929	serine/arginine repetitive matrix 2
98	OSM	28.2392	oncostatin M
99	JUND	27.9623	JunD proto-oncogene, AP-1 transcription factor subunit
100	RPS19	27.9623	ribosomal protein S19
101	XPO6	27.6855	exportin 6
102	BRD2	27.4086	bromodomain containing 2
103	RNF149	27.4086	ring finger protein 149
104	CPLX2	27.1318	complexin 2
105	GSE1	27.1318	Gse1 coiled-coil protein
106	MYO9B	27.1318	myosin IXB
107	AHNAK2	26.8549	AHNAK nucleoprotein 2
108	LCP2	26.5781	lymphocyte cytosolic protein 2
109	PABPC1	26.5781	poly(A) binding protein cytoplasmic 1
110	RPS14	26.5781	ribosomal protein S14
111	RPS20	26.3012	ribosomal protein S20
112	EGR1	26.0244	early growth response 1
113	PLAUR	26.0244	plasminogen activator, urokinase receptor
114	ZFP36	26.0244	ZFP36 ring finger protein
115	IRF1	25.7475	interferon regulatory factor 1
116	HNRNPA2B1	25.1938	heterogeneous nuclear ribonucleoprotein A2/B1
117	TYMP	25.1938	thymidine phosphorylase
118	FMNL1	24.9169	formin like 1
119	DOCK5	24.6401	dedicator of cytokinesis 5
120	GNAS	24.6401	GNAS complex locus
121	HCAR2	24.6401	hydroxycarboxylic acid receptor 2
122	CSNK1D	24.3632	casein kinase 1 delta
123	RPL4	24.3632	ribosomal protein L4
124	TMSB4X	24.0864	thymosin beta 4 X-linked
125	HNRNPU	23.8095	heterogeneous nuclear ribonucleoprotein U
126	LIMK2	23.8095	LIM domain kinase 2
127	ARHGAP45	23.5327	Rho GTPase activating protein 45
128	SLC7A5	23.5327	solute carrier family 7 member 5
129	AMPD2	22.979	adenosine monophosphate deaminase 2
130	RPL10A	22.979	ribosomal protein L10a
131	RPL37A	22.979	ribosomal protein L37a
132	SLC2A3	22.7021	solute carrier family 2 member 3
133	CIC	22.4252	capicua transcriptional repressor
134	SLC45A4	22.4252	solute carrier family 45 member 4
135	COL18A1	22.1484	collagen type XVIII alpha 1 chain
136	FN1	22.1484	fibronectin 1
137	STK10	22.1484	serine/threonine kinase 10
138	TKT	22.1484	transketolase
139	CEBPB	21.8715	CCAAT enhancer binding protein beta
140	ECE1	21.8715	endothelin converting enzyme 1
141	AHNAK	21.5947	AHNAK nucleoprotein
142	C15orf39	21.5947	chromosome 15 open reading frame 39
143	CFL1	21.5947	cofilin 1
144	HCAR3	21.5947	hydroxycarboxylic acid receptor 3
145	RPS8	21.5947	ribosomal protein S8
146	STAT3	21.5947	signal transducer and activator of transcription 3
147	MEFV	21.3178	MEFV innate immuity regulator, pyrin
148	TLE3	21.3178	TLE family member 3, transcriptional corepressor
149	FKBP8	21.041	FKBP prolyl isomerase 8
150	RPL27	21.041	ribosomal protein L27
151	RPLP2	21.041	ribosomal protein lateral stalk subunit P2
152	RXRA	21.041	retinoid X receptor alpha
153	UBR4	21.041	ubiquitin protein ligase E3 component n-recognin 4
154	ADAM8	20.7641	ADAM metallopeptidase domain 8
155	NAMPT	20.7641	nicotinamide phosphoribosyltransferase
156	PTGS2	20.7641	prostaglandin-endoperoxide synthase 2
157	TNFRSF1A	20.7641	TNF receptor superfamily member 1A
158	TRAK2	20.7641	trafficking kinesin protein 2
159	MAP3K4	20.4873	mitogen-activated protein kinase kinase kinase 4
160	PCBP2	20.4873	poly(rC) binding protein 2
161	RPL11	20.4873	ribosomal protein L11
162	ACTN1	20.2104	actinin alpha 1
163	AKR1B1	20.2104	aldo-keto reductase family 1 member B
164	ALDH3A1	20.2104	aldehyde dehydrogenase 3 family member A1
165	GLTSCR2	20.2104
166	TTN	20.2104	titin
167	VASP	20.2104	vasodilator stimulated phosphoprotein
168	AGRN	19.9336	agrin
169	MKNK2	19.9336	MAPK interacting serine/threonine kinase 2
170	PRRC2A	19.9336	proline rich coiled-coil 2A
171	RPL30	19.9336	ribosomal protein L30
172	SMCHD1	19.9336	structural maintenance of chromosomes flexible hinge domain containing 1
173	FOSB	19.6567	FosB proto-oncogene, AP-1 transcription factor subunit
174	NABP1	19.6567	nucleic acid binding protein 1
175	ZC3H12A	19.6567	zinc finger CCCH-type containing 12A
176	SLC4A1	19.3798	solute carrier family 4 member 1 (Diego blood group)
177	STX4	19.3798	syntaxin 4
178	B2M	18.8261	beta-2-microglobulin
179	FADS2	18.8261	fatty acid desaturase 2
180	ITGB2	18.8261	integrin subunit beta 2
181	NBEAL2	18.8261	neurobeachin like 2
182	RUBCNL	18.8261	rubicon like autophagy enhancer
183	ZFP36L1	18.8261	ZFP36 ring finger protein like 1
184	ADAMTSL4	18.5493	ADAMTS like 4
185	CYP24A1	18.5493	cytochrome P450 family 24 subfamily A member 1
186	UBB	18.5493	ubiquitin B
187	ACLY	18.2724	ATP citrate lyase
188	HLA-A	18.2724	major histocompatibility complex, class I, A
189	RPL19	18.2724	ribosomal protein L19
190	RPS5	18.2724	ribosomal protein S5
191	SUN2	18.2724	Sad1 and UNC84 domain containing 2
192	CHD3	17.9956	chromodomain helicase DNA binding protein 3
193	DDX21	17.9956	DExD-box helicase 21
194	GRAMD1A	17.9956	GRAM domain containing 1A
195	ACTN4	17.7187	actinin alpha 4
196	ARF1	17.7187	ADP ribosylation factor 1
197	CFLAR	17.7187	CASP8 and FADD like apoptosis regulator
198	IRS2	17.7187	insulin receptor substrate 2
199	ITGB4	17.7187	integrin subunit beta 4
200	RPL32	17.7187	ribosomal protein L32

## Sheet: Table S5
lib	str_num	Term	Overlap	P.value	Adjusted.P.value	Old.P.value	Old.Adjusted.P.value	Odds.Ratio	Combined.Score	Genes
ENCODE_and_ChEA_Consensus_TFs_from_ChIP-X	1	NELFE ENCODE	28/234	3.30843e-22	3.34151e-20	0	0	15.4841	765.849	RPL3;RPLP1;RPL10A;ACTB;ACTG1;RPS16;BSG;ZC3H12A;CFL1;TRIM25;RPL13;JUNB;GLUL;B2M;EGR1;RPS9;H3F3B;DUSP1;RPS6;FOS;EEF2;EHD1;SLC7A5;FASN;RPS20;PABPC1;GAPDH;FTL
ENCODE_and_ChEA_Consensus_TFs_from_ChIP-X	2	CEBPD ENCODE	41/734	1.55314e-19	7.84333e-18	0	0	7.10961	307.909	SLC45A4;PPP1R15A;BTG2;MIDN;CEBPB;RPLP1;UBR4;HNRNPU;ENO1;OAZ1;ACTB;ACTG1;UBB;FTH1;BSG;PCBP2;CFL1;TRIM25;RPL13;RPL18;JUNB;MCL1;H3F3B;DUSP1;ACTN1;RPS6;FOS;CFLAR;EEF2;TNFRSF1A;PKM;BCL6;RNF149;HNRNPA2B1;NABP1;RPS20;TLN1;PFN1;LRP10;TPT1;FTL
ENCODE_and_ChEA_Consensus_TFs_from_ChIP-X	3	MYC CHEA	35/573	6.21557e-18	2.09257e-16	0	0	7.59457	300.893	RPL4;RPL30;MIDN;RPL3;RPL32;PRKDC;RPLP1;RPL11;DDX21;RPL8;RPS14;RPS19;XPO6;RPS3;RPLP2;RPL38;RPS11;RPL18;IER2;RPL19;IVNS1ABP;RPS9;RPS8;RPS5;RPS6;EEF2;PKM;FASN;RPL37A;GNAS;RPL27;PABPC1;PFN1;RPL28;FTL
ENCODE_and_ChEA_Consensus_TFs_from_ChIP-X	4	TAF7 ENCODE	35/640	1.91894e-16	4.84532e-15	0	0	6.73003	243.557	RPL4;RPL3;RPL32;PRKDC;RPLP1;RPL11;HNRNPU;ENO1;CPLX2;RPS4X;RPS14;RPS16;RPS19;ZC3H12A;RPS3;RPL13;RPL38;JUNB;EGR1;JUND;H3F3B;DUSP1;RPS8;RPS6;FOS;EEF2;FASN;HNRNPA2B1;RPL37A;NABP1;RPL27;RPS20;PABPC1;RPL28;FTL
ENCODE_and_ChEA_Consensus_TFs_from_ChIP-X	5	CREB1 CHEA	51/1444	8.98215e-16	1.81439e-14	0	0	4.52289	156.701	BTG2;ARF1;MIDN;ACTB;RPS14;FADS2;RPS19;FTH1;RPLP2;CIC;JUNB;B2M;IER2;SRRM2;KDM6B;BRD2;TLE3;DUSP1;CSNK1D;HLA-A;FOS;ARAP1;GTPBP1;GLTSCR2;ACLY;MYH9;PABPC1;TLN1;RPL28;GAPDH;PLEC;CEBPB;UBR4;SOCS3;UBB;PCBP2;RPL13;STX4;RPL18;EGR1;JUND;H3F3B;STAT3;EEF2;FOSL2;PRRC2A;HNRNPA2B1;ATG2A;FOSB;NABP1;TPT1
ENCODE_and_ChEA_Consensus_TFs_from_ChIP-X	6	PML ENCODE	53/1596	2.74346e-15	4.61816e-14	0	0	4.26601	143.037	RPL30;ARF1;MIDN;RPL3;RPLP1;HNRNPU;ENO1;RPL8;RPL10A;SAT1;ACTG1;RPS4X;ZFP36;RPS16;RPS19;FTH1;TMSB4X;ZC3H12A;CFL1;TRIM25;RPL38;JUNB;GLUL;TMSB10;RPS9;DUSP1;RPS8;RPS5;CSNK1D;FOS;RPL37A;PABPC1;PFN1;RPL28;GAPDH;FTL;PPP1R15A;RPL11;DDX21;OAZ1;C15ORF39;UBB;MKNK2;RPS3;GSE1;RPL13;MCL1;JUND;EEF2;EHD1;FASN;HNRNPA2B1;NABP1
ENCODE_and_ChEA_Consensus_TFs_from_ChIP-X	7	TAF1 ENCODE	80/3346	3.44486e-15	4.97044e-14	0	0	3.37497	112.393	RPL4;RPL30;BTG2;ARF1;RPL3;RPL32;RPLP1;HNRNPU;ENO1;RPL8;RPL10A;SAT1;ACTB;ACTG1;RPS4X;RPS14;RPS16;RPS19;FTH1;BSG;NAMPT;CFL1;TRIM25;RPLP2;RPL38;RPS11;JUNB;TMSB10;IER2;SRRM2;TLE3;RPS9;DUSP1;RPS8;RPS5;RPS6;CSNK1D;ACTN4;FOS;GTPBP1;GLTSCR2;PKM;IRF1;RPL37A;MYH9;RPL27;PABPC1;PFN1;RPL28;UBA52;GAPDH;FTL;PRKDC;RPL11;UBR4;DDX21;OAZ1;TRAK2;SBNO2;C15ORF39;UBB;PCBP2;MKNK2;RPS3;RPL13;RPL18;RPL19;MCL1;IVNS1ABP;JUN…
ENCODE_and_ChEA_Consensus_TFs_from_ChIP-X	8	TCF3 ENCODE	37/840	2.23342e-14	2.81969e-13	0	0	5.37012	168.797	CSRNP1;MIDN;CEBPB;RPL3;NOTCH1;HNRNPU;ENO1;RPL10A;ACTB;ACTG1;ZFP36L1;RGS2;BSG;NAMPT;PCBP2;PSAP;JUNB;MCL1;VASP;IVNS1ABP;EGR1;TLE3;H3F3B;DUSP1;RPS6;NBEAL2;EEF2;TNFRSF1B;FOSL2;PKM;NABP1;RPS20;PFN1;LRP10;SQSTM1;TPT1;FTL
ENCODE_and_ChEA_Consensus_TFs_from_ChIP-X	9	KLF4 CHEA	37/987	2.9116e-12	3.26746e-11	0	0	4.50404	119.638	MIDN;NOTCH1;HNRNPU;SLC2A3;ENO1;RPL8;ACTB;ACTG1;ZFP36L1;SOCS3;ZFP36;RPS19;UBB;ZC3H12A;CFL1;TRIM25;GSE1;RPS11;JUNB;IER2;RPL19;MCL1;VASP;SUN2;JUND;RPS8;ACTN1;RPS5;FN1;FOS;PKM;HNRNPA2B1;ATG2A;NABP1;GAPDH;TPT1;PLEC
ENCODE_and_ChEA_Consensus_TFs_from_ChIP-X	10	SPI1 CHEA	38/1056	4.81781e-12	4.86599e-11	0	0	4.32775	112.776	CEBPB;AHNAK;ITGB2;RPL8;OAZ1;RPS14;RPS19;CFL1;PSAP;RPS3;TRIM25;RPL13;RPL38;RPS11;JUNB;B2M;IER2;MCL1;VASP;IVNS1ABP;KDM6B;IGFBP4;STAT3;OSM;MYO9B;HLA-A;FOS;ARAP1;TNFRSF1A;EHD1;FMNL1;RPL27;LCP2;TLN1;ALDOA;LRP10;RPL28;FTL
TRRUST_Transcription_Factors_2019	1	RELA human	17/301	1.02241e-08	1.35916e-06	0	0	6.38367	117.45	EGR1;BTG2;CXCL8;STAT3;FN1;PLAUR;HLA-A;CFLAR;PTGS2;SOD2;MUC5B;SOCS3;IRF1;NAMPT;ITGAX;JUNB;MCL1
TRRUST_Transcription_Factors_2019	2	NFKB1 human	17/303	1.12793e-08	1.35916e-06	0	0	6.33838	115.994	EGR1;BTG2;CXCL8;FN1;PLAUR;CFLAR;PTGS2;SOD2;MUC5B;SOCS3;IRF1;NAMPT;ITGAX;JUNB;B2M;SQSTM1;MCL1
TRRUST_Transcription_Factors_2019	3	STAT3 human	12/142	2.008e-08	1.61309e-06	0	0	9.65794	171.173	SOCS3;ZFP36;CXCL8;BCL6;IRF1;OSM;FOS;CFLAR;PTGS2;MUC5B;JUNB;MCL1
TRRUST_Transcription_Factors_2019	4	HIVEP2 human	4/6	1.43294e-07	8.63345e-06	0	0	202.02	3183.51	HLA-B;HLA-C;HLA-A;HLA-E
TRRUST_Transcription_Factors_2019	5	RBMX human	4/8	6.5828e-07	3.17291e-05	0	0	101	1437.6	EGR1;JUND;FOS;JUNB
TRRUST_Transcription_Factors_2019	6	NFKB1 mouse	12/200	8.50797e-07	3.41737e-05	0	0	6.65867	93.0688	ALDH3A1;CEBPB;DUSP1;FTH1;FN1;PLAUR;FOS;CFLAR;PTGS2;SOD2;JUNB;TREM1
TRRUST_Transcription_Factors_2019	7	SP1 mouse	13/270	3.47648e-06	0.00011969	0	0	5.2864	66.4473	EGR1;JUND;NOTCH1;PLAUR;SLC2A3;FOS;PTGS2;SOD2;SLC7A5;ALDH3A1;SOCS3;BSG;TPT1
TRRUST_Transcription_Factors_2019	8	SREBF1 human	5/27	6.42e-06	0.000193403	0	0	23.0513	275.603	ACLY;SCD;FASN;IRS2;CIC
TRRUST_Transcription_Factors_2019	9	CEBPA human	6/51	1.14867e-05	0.000307589	0	0	13.5773	154.433	SOCS3;CSF3R;STAT3;ITGAX;FN1;GAPDH
TRRUST_Transcription_Factors_2019	10	ZBTB7A human	3/6	1.92695e-05	0.000464396	0	0	100.492	1091.04	PKM;SLC2A3;FOS
MSigDB_Hallmark_2020	1	TNF-alpha Signaling via NF-kB	31/200	4.88825e-28	2.15083e-26	0	0	21.3074	1339.93	PPP1R15A;BTG2;CEBPB;PFKFB3;TNFAIP2;IRS2;SLC2A3;PTGS2;LITAF;SAT1;SOCS3;ZFP36;ZC3H12A;NAMPT;JUNB;IER2;MCL1;KDM6B;EGR1;DUSP1;PLAUR;G0S2;FOS;CFLAR;SOD2;FOSL2;EHD1;BCL6;IRF1;FOSB;SQSTM1
MSigDB_Hallmark_2020	2	mTORC1 Signaling	14/200	1.46713e-08	3.22768e-07	0	0	7.93722	143.167	PPP1R15A;BTG2;G6PD;ITGB2;SLC2A3;ENO1;SLC7A5;FADS2;ACLY;SCD;NAMPT;ALDOA;SQSTM1;GAPDH
MSigDB_Hallmark_2020	3	Hypoxia	13/200	1.16462e-07	1.28109e-06	0	0	7.29129	116.41	PPP1R15A;PFKFB3;DUSP1;PLAUR;IRS2;SLC2A3;ENO1;FOS;FOSL2;ZFP36;MYH9;ALDOA;GAPDH
MSigDB_Hallmark_2020	4	Interferon Gamma Response	13/200	1.16462e-07	1.28109e-06	0	0	7.29129	116.41	STAT3;HLA-B;TNFAIP2;HLA-A;PTGS2;SOD2;SOCS3;RNF213;IRF1;NAMPT;TRIM25;LCP2;B2M
MSigDB_Hallmark_2020	5	UV Response Up	11/158	5.67596e-07	4.99485e-06	0	0	7.78113	111.907	BTG2;IRF1;BSG;HNRNPU;DDX21;FOSB;FOS;ALDOA;SOD2;JUNB;SQSTM1
MSigDB_Hallmark_2020	6	p53 Pathway	12/200	8.50797e-07	6.23918e-06	0	0	6.65867	93.0688	PPP1R15A;BTG2;RXRA;NOTCH1;ITGB4;MKNK2;RACK1;FOS;RPL18;CTSD;SAT1;ZFP36L1
MSigDB_Hallmark_2020	7	Inflammatory Response	10/200	3.46009e-05	0.000217492	0	0	5.43213	55.7969	BTG2;CSF3R;CXCL8;IRF1;NAMPT;OSM;PLAUR;LCP2;MEFV;TNFRSF1B
MSigDB_Hallmark_2020	8	Reactive Oxygen Species Pathway	5/49	0.000126875	0.000697811	0	0	11.5128	103.297	G6PD;SBNO2;SOD2;JUNB;FTL
MSigDB_Hallmark_2020	9	Apical Junction	9/200	0.000190017	0.000760067	0	0	4.83761	41.4506	VASP;ITGB4;ACTN1;MYH9;STX4;ACTN4;PFN1;ACTB;ACTG1
MSigDB_Hallmark_2020	10	Complement	9/200	0.000190017	0.000760067	0	0	4.83761	41.4506	EHD1;CEBPB;IRF1;FN1;PLAUR;STX4;LCP2;PFN1;CTSD
KEGG_2021_Human	1	Coronavirus disease	32/232	2.87636e-27	5.05372e-25	0	0	18.6667	1140.78	RPL4;RPL30;RPL3;CXCL8;RPL32;RPLP1;RPL11;RPL8;RPL10A;RPS4X;RPS14;RPS16;RPS19;RPS3;RPLP2;RPL13;RPL38;RPS11;RPL18;RPL19;RPS9;RPS8;RPS5;STAT3;RPS6;FOS;TNFRSF1A;RPL37A;RPL27;RPS20;RPL28;UBA52
KEGG_2021_Human	2	Ribosome	28/158	4.43308e-27	5.05372e-25	0	0	24.6315	1494.66	RPL4;RPL30;RPL3;RPL32;RPLP1;RPL11;RPL10A;RPL8;RPS4X;RPS14;RPS16;RPS19;RPS3;RPLP2;RPL13;RPL38;RPS11;RPL18;RPL19;RPS9;RPS8;RPS5;RPS6;RPL37A;RPL27;RPS20;RPL28;UBA52
KEGG_2021_Human	3	Kaposi sarcoma-associated herpesvirus infection	13/193	7.67592e-08	5.8337e-06	0	0	7.57754	124.14	CXCL8;STAT3;HLA-B;HLA-C;HLA-A;FOS;PTGS2;HLA-E;TNFRSF1A;PREX1;ZFP36;UBB;UBA52
KEGG_2021_Human	4	Regulation of actin cytoskeleton	13/218	3.15608e-07	1.79897e-05	0	0	6.64497	99.467	ITGB4;ACTN1;LIMK2;ITGB2;FN1;ACTN4;ACTB;ACTG1;TMSB4X;CFL1;ITGAX;MYH9;PFN1
KEGG_2021_Human	5	TNF signaling pathway	9/112	1.88793e-06	8.43634e-05	0	0	9.01098	118.765	SOCS3;CEBPB;IRF1;FOS;CFLAR;TNFRSF1B;PTGS2;JUNB;TNFRSF1A
KEGG_2021_Human	6	Viral myocarditis	7/60	2.22009e-06	8.43634e-05	0	0	13.5134	175.917	ITGB2;HLA-B;HLA-C;HLA-A;ACTB;ACTG1;HLA-E
KEGG_2021_Human	7	Osteoclast differentiation	9/127	5.35342e-06	0.000174368	0	0	7.85953	95.3972	SOCS3;JUND;FOSB;LCP2;FOS;JUNB;SQSTM1;FOSL2;TNFRSF1A
KEGG_2021_Human	8	Human papillomavirus infection	14/331	6.52114e-06	0.000184692	0	0	4.62606	55.2373	LAMA5;NOTCH1;ITGB4;HLA-B;FN1;UBR4;HLA-C;HLA-A;PTGS2;HLA-E;TNFRSF1A;PKM;IRF1;GNAS
KEGG_2021_Human	9	Shigellosis	12/246	7.29047e-06	0.000184692	0	0	5.33715	63.1329	ARF1;CXCL8;UBB;ACTN1;ACTN4;TLN1;PFN1;UBA52;SQSTM1;ACTB;ACTG1;TNFRSF1A
KEGG_2021_Human	10	Salmonella infection	12/249	8.24239e-06	0.000187927	0	0	5.26879	61.6776	ARF1;CXCL8;AHNAK;AHNAK2;RPS3;FLNA;FOS;PFN1;GAPDH;ACTB;ACTG1;TNFRSF1A
WikiPathway_2021_Human	1	Cytoplasmic Ribosomal Proteins WP477	28/89	8.95915e-35	3.09986e-32	0	0	52.6775	4129.8	RPL4;RPL30;RPL3;RPL32;RPLP1;RPL11;RPL10A;RPL8;RPS4X;RPS14;RPS16;RPS19;RPS3;RPLP2;RPL13;RPL38;RPS11;RPL18;RPL19;RPS9;RPS8;RPS5;RPS6;RPL37A;RPL27;RPS20;RPL28;UBA52
WikiPathway_2021_Human	2	VEGFA-VEGFR2 Signaling Pathway WP3888	24/432	1.10285e-11	1.90794e-09	0	0	6.48128	163.526	EGR1;CXCL8;STAT3;RPS6;FN1;PLAUR;PTGS2;RPL10A;SOD2;ACTG1;TMSB4X;BSG;CFL1;RACK1;RPLP2;MYH9;RPL27;PABPC1;RPS11;PFN1;ALDOA;TKT;TMSB10;GAPDH
WikiPathway_2021_Human	3	IL-18 signaling pathway WP4754	19/272	3.63048e-11	4.18715e-09	0	0	8.11026	194.963	BTG2;CEBPB;CXCL8;FN1;TNFAIP2;ENO1;FOS;CFLAR;PTGS2;EEF2;TNFRSF1A;HCAR2;SOCS3;TMSB4X;IRF1;BSG;ZC3H12A;RPS11;B2M
WikiPathway_2021_Human	4	Metabolic reprogramming in colon cancer WP4290	8/42	7.66465e-09	6.62992e-07	0	0	24.223	452.647	ACLY;G6PD;PKM;FASN;ENO1;TKT;SLC16A3;GAPDH
WikiPathway_2021_Human	5	Oncostatin M Signaling Pathway WP2374	9/65	1.64563e-08	1.13878e-06	0	0	16.6133	297.753	SOCS3;EGR1;CEBPB;JUND;RPS6;STAT3;OSM;FOS;JUNB
WikiPathway_2021_Human	6	Nuclear Receptors Meta-Pathway WP2882	17/319	2.40822e-08	1.38874e-06	0	0	5.99765	105.21	EGR1;G6PD;JUND;STAT3;IRS2;SLC2A3;PTGS2;SLC7A5;ALDH3A1;RGS2;RXRA;SCD;FTH1;FASN;JUNB;SQSTM1;FTL
WikiPathway_2021_Human	7	Primary focal segmental glomerulosclerosis (FSGS) WP2572	8/72	6.0152e-07	2.97323e-05	0	0	12.849	184.046	LAMA5;NOTCH1;ITGB4;PLAUR;MYH9;ACTN4;TLN1;AGRN
WikiPathway_2021_Human	8	Ebola Virus Pathway on Host WP4217	10/129	6.99407e-07	3.02494e-05	0	0	8.70456	123.37	SOCS3;ACTN1;HLA-B;HLA-C;FLNA;HLA-A;ACTN4;ACTB;ACTG1;HLA-E
WikiPathway_2021_Human	9	Prolactin Signaling Pathway WP2037	8/76	9.15829e-07	3.52085e-05	0	0	12.0907	168.102	SOCS3;IRF1;RPS6;STAT3;FLNA;IRS2;FOS;CTSD
WikiPathway_2021_Human	10	Pathways in clear cell renal cell carcinoma WP4018	8/85	2.16469e-06	7.48982e-05	0	0	10.6726	139.205	ACLY;PKM;FASN;STAT3;ENO1;ALDOA;GAPDH;SQSTM1
GO_Biological_Process_2021	1	SRP-dependent cotranslational protein targeting to membrane (GO:0006614)	28/90	1.28972e-34	2.66455e-31	0	0	51.8252	4044.1	RPL4;RPL30;RPL3;RPL32;RPLP1;RPL11;RPL10A;RPL8;RPS4X;RPS14;RPS16;RPS19;RPS3;RPLP2;RPL13;RPL38;RPS11;RPL18;RPL19;RPS9;RPS8;RPS5;RPS6;RPL37A;RPL27;RPS20;RPL28;UBA52
GO_Biological_Process_2021	2	cotranslational protein targeting to membrane (GO:0006613)	28/94	5.2779e-34	5.45207e-31	0	0	48.6744	3729.65	RPL4;RPL30;RPL3;RPL32;RPLP1;RPL11;RPL10A;RPL8;RPS4X;RPS14;RPS16;RPS19;RPS3;RPLP2;RPL13;RPL38;RPS11;RPL18;RPL19;RPS9;RPS8;RPS5;RPS6;RPL37A;RPL27;RPS20;RPL28;UBA52
GO_Biological_Process_2021	3	nuclear-transcribed mRNA catabolic process, nonsense-mediated decay (GO:0000184)	29/113	4.5585e-33	3.13929e-30	0	0	39.8053	2964.24	RPL4;RPL30;RPL3;RPL32;RPLP1;RPL11;RPL10A;RPL8;RPS4X;RPS14;RPS16;RPS19;RPS3;RPLP2;RPL13;RPL38;RPS11;RPL18;RPL19;RPS9;RPS8;RPS5;RPS6;RPL37A;RPL27;RPS20;PABPC1;RPL28;UBA52
GO_Biological_Process_2021	4	protein targeting to ER (GO:0045047)	28/103	9.78309e-33	5.05297e-30	0	0	42.814	3155.59	RPL4;RPL30;RPL3;RPL32;RPLP1;RPL11;RPL10A;RPL8;RPS4X;RPS14;RPS16;RPS19;RPS3;RPLP2;RPL13;RPL38;RPS11;RPL18;RPL19;RPS9;RPS8;RPS5;RPS6;RPL37A;RPL27;RPS20;RPL28;UBA52
GO_Biological_Process_2021	5	cytoplasmic translation (GO:0002181)	27/93	1.81103e-32	7.48319e-30	0	0	46.6647	3410.67	RPL4;RPL30;RPL3;RPL32;RPLP1;RPL11;RPL10A;RPL8;RPS4X;RPS14;RPS16;RPS19;RPS3;RPL13;RPL38;RPS11;RPL18;RPL19;RPS9;RPS8;RPS5;RPS6;RPL37A;RPL27;RPS20;RPL28;UBA52
GO_Biological_Process_2021	6	nuclear-transcribed mRNA catabolic process (GO:0000956)	32/171	1.16386e-31	4.00754e-29	0	0	26.9421	1919.04	RPL4;RPL30;RPL3;RPL32;RPLP1;RPL11;RPL10A;RPL8;ZFP36L1;RPS4X;RPS14;ZFP36;RPS16;RPS19;ZC3H12A;RPS3;RPLP2;RPL13;RPL38;RPS11;RPL18;RPL19;RPS9;RPS8;RPS5;RPS6;RPL37A;RPL27;RPS20;PABPC1;RPL28;UBA52
GO_Biological_Process_2021	7	translation (GO:0006412)	30/214	8.18188e-26	2.41482e-23	0	0	18.8133	1086.76	RPL4;RPL30;RPL3;RPL32;RPLP1;RPL11;RPL8;RPL10A;RPS4X;RPS14;RPS16;RPS19;RPS3;RPLP2;RPL13;RPL38;RPS11;RPL18;RPL19;RPS9;RPS8;RPS5;RPS6;EEF2;GTPBP1;RPL37A;RPL27;RPS20;RPL28;UBA52
GO_Biological_Process_2021	8	peptide biosynthetic process (GO:0043043)	27/162	2.1811e-25	5.63269e-23	0	0	22.7341	1290.95	RPL4;RPL30;RPL3;RPL32;RPLP1;RPL11;RPL10A;RPL8;RPS4X;RPS14;RPS16;RPS19;RPS3;RPLP2;RPL13;RPL38;RPS11;RPL18;RPL19;RPS9;RPS8;RPS5;RPS6;RPL37A;RPL27;RPS20;RPL28
GO_Biological_Process_2021	9	cellular macromolecule biosynthetic process (GO:0034645)	29/314	8.55637e-20	1.96416e-17	0	0	11.6125	509.847	RPL4;RPL30;RPL3;RPL32;RPLP1;RPL11;RPL8;RPL10A;RPS4X;RPS14;RPS16;RPS19;RPS3;RPLP2;RPL13;RPL38;RPS11;RPL18;RPL19;RPS9;RPS8;RPS5;RPS6;EEF2;GTPBP1;RPL37A;RPL27;RPS20;RPL28
GO_Biological_Process_2021	10	rRNA processing (GO:0006364)	23/173	1.88358e-19	3.89148e-17	0	0	17.0226	733.945	RPL4;RPL30;RPS9;RPL3;RPL32;PRKDC;RPLP1;RPS6;RPL11;RPL10A;RPL8;RPS14;RPS16;RPS19;RPL37A;RPLP2;RPL13;RPL38;RPL27;RPL18;RPL28;UBA52;RPL19
GO_Cellular_Component_2021	1	focal adhesion (GO:0005925)	42/387	2.31576e-31	4.0989e-29	0	0	14.9901	1057.41	RPL4;RPL30;ARF1;RPL3;AHNAK;ITGB4;RPLP1;ITGB2;RPL8;RPL10A;ACTB;ACTG1;RPS4X;RPS14;RPS16;RPS19;BSG;PCBP2;CFL1;RPS3;RPLP2;FLNA;RPL38;RPS11;RPL18;B2M;RPL19;VASP;RPS9;RPS8;ACTN1;RPS5;PLAUR;ACTN4;IGF2R;RPL37A;MYH9;RPL27;PABPC1;TLN1;PFN1;PLEC
GO_Cellular_Component_2021	2	cell-substrate junction (GO:0030055)	42/394	4.85528e-31	4.29692e-29	0	0	14.6867	1025.13	RPL4;RPL30;ARF1;RPL3;AHNAK;ITGB4;RPLP1;ITGB2;RPL8;RPL10A;ACTB;ACTG1;RPS4X;RPS14;RPS16;RPS19;BSG;PCBP2;CFL1;RPS3;RPLP2;FLNA;RPL38;RPS11;RPL18;B2M;RPL19;VASP;RPS9;RPS8;ACTN1;RPS5;PLAUR;ACTN4;IGF2R;RPL37A;MYH9;RPL27;PABPC1;TLN1;PFN1;PLEC
GO_Cellular_Component_2021	3	cytosolic large ribosomal subunit (GO:0022625)	16/55	1.14985e-19	6.78414e-18	0	0	44.0602	1921.44	RPL4;RPL30;RPL3;RPL32;RPLP1;RPL11;RPL10A;RPL8;RPL37A;RPLP2;RPL13;RPL38;RPL27;RPL18;RPL28;RPL19
GO_Cellular_Component_2021	4	large ribosomal subunit (GO:0015934)	16/59	4.0956e-19	1.8123e-17	0	0	39.9535	1691.6	RPL4;RPL30;RPL3;RPL32;RPLP1;RPL11;RPL10A;RPL8;RPL37A;RPLP2;RPL13;RPL38;RPL27;RPL18;RPL28;RPL19
GO_Cellular_Component_2021	5	small ribosomal subunit (GO:0015935)	14/45	8.0235e-18	2.84032e-16	0	0	47.9997	1889.47	RPS9;RPS8;RPS5;RPS6;HBA1;RPS4X;RPS14;RPS16;RPS19;RACK1;RPS3;RPS20;RPS11;UBA52
GO_Cellular_Component_2021	6	ribosome (GO:0005840)	15/62	3.62262e-17	1.06867e-15	0	0	34.0765	1290.02	RPL30;RPS9;RPL32;RPS5;RPL11;RPL10A;RPL8;RPS4X;RPS19;RPS3;RPL38;RPL27;RPS11;RPL18;RPL19
GO_Cellular_Component_2021	7	cytosolic small ribosomal subunit (GO:0022627)	13/40	6.40397e-17	1.61929e-15	0	0	50.9109	1898.32	RPS9;RPS8;RPS5;RPS6;HBA1;RPS4X;RPS14;RPS16;RPS19;RPS3;RPS20;RPS11;UBA52
GO_Cellular_Component_2021	8	polysomal ribosome (GO:0042788)	8/30	4.21161e-10	9.31819e-09	0	0	37.4583	808.651	RPL30;RPL32;RPL11;RPL38;RPL10A;RPL8;RPL18;RPL19
GO_Cellular_Component_2021	9	MHC class I protein complex (GO:0042612)	5/6	5.66045e-10	1.11322e-08	0	0	507.667	10809.4	HLA-B;HLA-C;HLA-A;B2M;HLA-E
GO_Cellular_Component_2021	10	ficolin-1-rich granule (GO:0101002)	13/184	4.37134e-08	7.73727e-07	0	0	7.98002	135.226	ITGB2;UBR4;HBB;NBEAL2;SLC2A3;EEF2;ACLY;PKM;FTH1;ITGAX;ADAM8;ALDOA;CTSD
GO_Molecular_Function_2021	1	RNA binding (GO:0003723)	58/1406	3.07378e-21	9.74389e-19	0	0	5.59105	264.073	RPL4;RPL30;ARF1;RPL3;RPL32;HNRNPU;ENO1;CHD3;RPL8;RPL10A;RPS4X;RPS14;ZFP36;RPS16;RPS19;TMSB4X;ZC3H12A;RACK1;TRIM25;RPL38;RPS11;SLC16A3;SRRM2;RPS9;RPS8;ACTN1;RPS5;RPS6;HLA-A;ACTN4;GTPBP1;PKM;RPL37A;MYH9;RPL27;PABPC1;PFN1;ALDOA;RPL28;PLEC;AHNAK;PRKDC;RPL11;DDX21;ZFP36L1;PCBP2;RPS3;FLNA;RPL13;RPL18;RPL19;STAT3;EEF2;PRRC2A;FASN;HNRNPA2B1;RPS20;TPT1
GO_Molecular_Function_2021	2	cadherin binding (GO:0045296)	18/322	4.34424e-09	6.88563e-07	0	0	6.34268	122.125	VASP;AHNAK;CSNK1D;ENO1;EEF2;EHD1;PKM;FASN;BSG;RACK1;TRIM25;EXOC3;FLNA;MYH9;TLN1;PFN1;ALDOA;PLEC
GO_Molecular_Function_2021	3	rRNA binding (GO:0019843)	6/42	3.60548e-06	0.000380979	0	0	16.9794	212.804	RPS14;RPS9;RPS5;RPL11;RPS3;DDX21
GO_Molecular_Function_2021	4	actin binding (GO:0003779)	10/177	1.20639e-05	0.000905132	0	0	6.18752	70.0755	TMSB4X;HNRNPU;MYH9;MYO9B;ACTN4;PFN1;MEFV;ALDOA;TMSB10;MYO1F
GO_Molecular_Function_2021	5	mRNA binding (GO:0003729)	12/263	1.42765e-05	0.000905132	0	0	4.97135	55.4648	SRRM2;RPS14;ZFP36;PKM;RPS5;ZC3H12A;PCBP2;HNRNPA2B1;RPS3;HNRNPU;PABPC1;ZFP36L1
GO_Molecular_Function_2021	6	protein homodimerization activity (GO:0042803)	19/636	2.24816e-05	0.00118778	0	0	3.26367	34.9305	G6PD;CEBPB;ACTN1;STAT3;SLC4A1;MYO9B;ECE1;ENO1;ACTN4;TYMP;STK10;SMCHD1;PSAP;RACK1;FLNA;MYH9;TKT;B2M;MCL1
GO_Molecular_Function_2021	7	mRNA 3'-UTR binding (GO:0003730)	6/85	0.00021052	0.00930982	0	0	7.72061	65.3621	ZFP36;ZC3H12A;HNRNPA2B1;HNRNPU;PABPC1;ZFP36L1
GO_Molecular_Function_2021	8	kinase binding (GO:0019900)	14/461	0.000234948	0.00930982	0	0	3.25879	27.2309	PPP1R15A;MIDN;STAT3;RPS6;ITGB2;NBEAL2;EEF2;ACTB;TTN;ZFP36;RPS19;RPS3;FLNA;SQSTM1
GO_Molecular_Function_2021	9	transcription regulatory region nucleic acid binding (GO:0001067)	9/212	0.000292813	0.0103135	0	0	4.54886	37.0094	EGR1;KMT2D;CEBPB;JUND;RXRA;IRF1;STAT3;FOS;CHD3
GO_Molecular_Function_2021	10	insulin-like growth factor binding (GO:0005520)	3/15	0.000410176	0.0130026	0	0	25.1117	195.844	IGFBP4;ITGB4;IGF2R
Jensen_COMPARTMENTS	1	Cytosolic ribosome	30/107	1.7353e-35	1.96783e-32	0	0	45.2017	3617.91	RPL4;RPL30;RPL3;RPL32;RPLP1;RPL11;RPL8;RPL10A;RPS4X;RPS14;RPS16;RPS19;RPS3;RPLP2;RPL13;RPL38;RPS11;RPL18;RPL19;RPS9;RPS8;RPS5;RPS6;HBA2;HBA1;RPL37A;RPL27;RPS20;RPL28;UBA52
Jensen_COMPARTMENTS	2	Cytosolic part	33/205	2.24674e-30	1.2739e-27	0	0	22.5499	1539.44	RPL4;RPL30;RPL3;RPL32;RPLP1;RPL11;HBB;ENO1;RPL8;RPL10A;RPS4X;RPS14;RPS16;RPS19;RPS3;RPLP2;RPL13;RPL38;RPS11;RPL18;RPL19;RPS9;RPS8;RPS5;RPS6;HBA2;HBA1;CFLAR;RPL37A;RPL27;RPS20;RPL28;UBA52
Jensen_COMPARTMENTS	3	Ribosomal subunit	29/161	3.08133e-28	1.16474e-25	0	0	25.269	1600.72	RPL4;RPL30;RPL3;RPL32;RPLP1;RPL11;RPL8;RPL10A;RPS4X;RPS14;RPS16;RPS19;RPLP2;RPL13;RPL38;RPS11;RPL18;RPL19;RPS9;RPS8;RPS5;RPS6;HBA2;HBA1;RPL37A;RPL27;RPS20;RPL28;UBA52
Jensen_COMPARTMENTS	4	Extracellular exosome	91/2740	6.14416e-28	1.74187e-25	0	0	5.40533	338.681	RPL4;COL18A1;RPL30;BTG2;ARF1;RPL3;ITGB4;RPLP1;ITGB2;HBB;AKR1B1;SLC4A1;SLC2A3;ECE1;ENO1;RPL10A;ACTB;ACTG1;RPS4X;RPS14;STK10;RPS16;RPS19;FTH1;BSG;NAMPT;CFL1;RPLP2;RPS11;GLUL;B2M;CTSD;G6PD;RPS9;RPS8;ACTN1;RPS5;HLA-B;PLAUR;HLA-C;HBA2;HLA-A;ACTN4;HBA1;HLA-E;SLC7A5;ACLY;PKM;ALDH1A1;RPL37A;MYH9;RPL27;PABPC1;TLN1;PFN1;ALDOA;TKT;RPL28;UBA52;SQSTM1;GAPDH;FTL;PLEC;LAMA5;AHNAK;RPL11;TTN;UBB;PCBP2;PSAP;RPS3;F…
Jensen_COMPARTMENTS	5	Extracellular vesicle	91/2754	9.02231e-28	1.75249e-25	0	0	5.37253	334.562	RPL4;COL18A1;RPL30;BTG2;ARF1;RPL3;ITGB4;RPLP1;ITGB2;HBB;AKR1B1;SLC4A1;SLC2A3;ECE1;ENO1;RPL10A;ACTB;ACTG1;RPS4X;RPS14;STK10;RPS16;RPS19;FTH1;BSG;NAMPT;CFL1;RPLP2;RPS11;GLUL;B2M;CTSD;G6PD;RPS9;RPS8;ACTN1;RPS5;HLA-B;PLAUR;HLA-C;HBA2;HLA-A;ACTN4;HBA1;HLA-E;SLC7A5;ACLY;PKM;ALDH1A1;RPL37A;MYH9;RPL27;PABPC1;TLN1;PFN1;ALDOA;TKT;RPL28;UBA52;SQSTM1;GAPDH;FTL;PLEC;LAMA5;AHNAK;RPL11;TTN;UBB;PCBP2;PSAP;RPS3;F…
Jensen_COMPARTMENTS	6	Extracellular organelle	91/2755	9.27244e-28	1.75249e-25	0	0	5.3702	334.27	RPL4;COL18A1;RPL30;BTG2;ARF1;RPL3;ITGB4;RPLP1;ITGB2;HBB;AKR1B1;SLC4A1;SLC2A3;ECE1;ENO1;RPL10A;ACTB;ACTG1;RPS4X;RPS14;STK10;RPS16;RPS19;FTH1;BSG;NAMPT;CFL1;RPLP2;RPS11;GLUL;B2M;CTSD;G6PD;RPS9;RPS8;ACTN1;RPS5;HLA-B;PLAUR;HLA-C;HBA2;HLA-A;ACTN4;HBA1;HLA-E;SLC7A5;ACLY;PKM;ALDH1A1;RPL37A;MYH9;RPL27;PABPC1;TLN1;PFN1;ALDOA;TKT;RPL28;UBA52;SQSTM1;GAPDH;FTL;PLEC;LAMA5;AHNAK;RPL11;TTN;UBB;PCBP2;PSAP;RPS3;F…
Jensen_COMPARTMENTS	7	Ribosome	31/220	1.00504e-26	1.62817e-24	0	0	19.0332	1139.37	RPL4;RPL30;RPL3;RPL32;RPLP1;RPL11;RPL8;RPL10A;RPS4X;RPS14;RPS16;RPS19;RPS3;RPLP2;RPL13;RPL38;RPS11;RPL18;RPL19;RPS9;RPS8;RPS5;RPS6;HBA2;HBA1;EEF2;RPL37A;RPL27;RPS20;RPL28;UBA52
Jensen_COMPARTMENTS	8	membrane-bounded vesicle	96/3516	3.23175e-23	4.581e-21	0	0	4.42105	228.951	RPL4;COL18A1;RPL30;BTG2;ARF1;RPL3;ITGB4;RPLP1;ITGB2;HBB;AKR1B1;SLC4A1;SLC2A3;ECE1;ENO1;RPL10A;ACTB;ACTG1;RPS4X;RPS14;STK10;RPS16;RPS19;FTH1;TMSB4X;BSG;NAMPT;CFL1;RPLP2;RPS11;GLUL;B2M;CTSD;G6PD;RPS9;RPS8;ACTN1;RPS5;HLA-B;PLAUR;HLA-C;HBA2;HLA-A;ACTN4;HBA1;HLA-E;SLC7A5;ACLY;PKM;ALDH1A1;RPL37A;EXOC3;MYH9;RPL27;ADAM8;PABPC1;TLN1;PFN1;ALDOA;TKT;RPL28;UBA52;SQSTM1;GAPDH;FTL;PLEC;LAMA5;NOTCH1;AHNAK;RPL11…
Jensen_COMPARTMENTS	9	Extracellular region part	99/3766	7.20232e-23	9.07493e-21	0	0	4.31239	219.867	RPL4;RPL30;RPL3;HNRNPU;SLC4A1;ENO1;RPL10A;ACTB;ACTG1;RPS14;STK10;RPS16;RPS19;FTH1;BSG;NAMPT;CFL1;RPS11;GLUL;B2M;G6PD;RPS9;IGFBP4;RPS8;ACTN1;RPS5;HLA-B;HLA-C;HLA-A;ACTN4;HLA-E;ALDH3A1;ACLY;RPL27;TLN1;PFN1;RPL28;UBA52;SQSTM1;FTL;PRKDC;UBB;PCBP2;PSAP;VASP;H3F3B;FN1;EEF2;IGF2R;PRRC2A;EHD1;FASN;GNAS;RPS20;COL18A1;BTG2;ARF1;ITGB4;RPLP1;ITGB2;TNFAIP2;HBB;AKR1B1;SLC2A3;ECE1;RPS4X;ADAMTSL4;RPLP2;CTSD;PLAU…
Jensen_COMPARTMENTS	10	Intracellular ribonucleoprotein complex	44/737	4.24122e-22	4.61286e-20	0	0	7.77656	382.7	RPL4;RPL30;RPL3;RPL32;RPLP1;RPL11;HNRNPU;RPL8;RPL10A;ACTB;ZFP36L1;RPS4X;RPS14;ZFP36;RPS16;RPS19;ZC3H12A;PCBP2;RPS3;RPLP2;RPL13;RPL38;RPS11;RPL18;RPL19;SRRM2;IVNS1ABP;RPS9;RPS8;RPS5;RPS6;HBA2;ACTN4;HBA1;EEF2;HNRNPA2B1;RPL37A;RPL27;RPS20;PABPC1;RPL28;UBA52;SQSTM1;GAPDH
Human_Gene_Atlas	1	CD33+ Myeloid	42/679	1.13252e-21	6.00234e-20	0	0	7.9968	385.684	PPP1R15A;DOCK5;AHNAK;ITGB2;UBR4;TNFAIP2;DDX21;IRS2;SLC2A3;TREM1;TYMP;RGS2;ZFP36;SBNO2;C15ORF39;RXRA;FTH1;PCBP2;PSAP;TRIM25;JUNB;IER2;MCL1;IVNS1ABP;KDM6B;EGR1;JUND;DUSP1;PLAUR;NBEAL2;MYO9B;FOS;ARAP1;CFLAR;TNFRSF1B;SOD2;FOSL2;BCL6;EXOC3;FOSB;TKT;PLEC
Human_Gene_Atlas	2	WholeBlood	33/514	1.39472e-17	3.69601e-16	0	0	7.93665	308.031	CSF3R;NOTCH1;LITAF;TREM1;RGS2;SMCHD1;SBNO2;C15ORF39;XPO6;NAMPT;ITGAX;SLC16A3;VASP;KDM6B;TLE3;G6PD;LIMK2;PLAUR;HLA-C;ARAP1;CFLAR;SOD2;SORL1;IGF2R;HLA-E;TNFRSF1A;BCL6;RNF149;IRF1;ADAM8;TLN1;LRP10;MYO1F
Human_Gene_Atlas	3	CD14+ Monocytes	16/383	1.64871e-06	2.91272e-05	0	0	4.60443	61.3104	AHNAK;TNFAIP2;MYO9B;ARAP1;TNFRSF1B;TYMP;RGS2;C15ORF39;FMNL1;RXRA;PSAP;ITGAX;EXOC3;TLN1;TKT;JUNB
Human_Gene_Atlas	4	Lymphoma burkitts(Raji)	12/355	0.000251338	0.00333023	0	0	3.62081	30.0118	SRRM2;EHD1;BCL6;RPLP2;RPL13;NBEAL2;RPL8;CIC;TKT;EEF2;RPL28;SLC16A3
Human_Gene_Atlas	5	FetalThyroid	5/66	0.000518364	0.00506121	0	0	8.29718	62.7668	RPS4X;SRRM2;RPL37A;RPL38;SQSTM1
Human_Gene_Atlas	6	CD56+ NKCells	18/752	0.000572967	0.00506121	0	0	2.569	19.1768	IVNS1ABP;BRD2;SUN2;MIDN;ITGB2;CSNK1D;CFLAR;LITAF;HLA-E;FOSL2;EHD1;PREX1;STK10;ITGAX;EXOC3;STX4;ADAM8;LCP2
Human_Gene_Atlas	7	SmoothMuscle	11/363	0.00111253	0.00842342	0	0	3.21561	21.8697	IGFBP4;ACTN1;ZC3H12A;FN1;PLAUR;RPL38;RPS11;PTGS2;TMSB10;SLC16A3;FOSL2
Human_Gene_Atlas	8	Colorectaladenocarcinoma	9/292	0.00277383	0.0183766	0	0	3.24964	19.1324	LAMA5;CYP24A1;ITGB4;ACTN1;SLC2A3;ACTN4;AGRN;ZFP36L1;PLEC
Human_Gene_Atlas	9	Adipocyte	6/181	0.00984952	0.0580028	0	0	3.46834	16.0249	ACLY;SCD;FASN;FN1;G0S2;GLUL
Human_Gene_Atlas	10	BronchialEpithelialCells	7/280	0.0228617	0.121167	0	0	2.59426	9.80187	SLC7A5;ITGB4;SCD;AHNAK2;SAT1;SLC16A3;SQSTM1
ARCHS4_Tissues	1	CORD BLOOD	79/2316	2.31703e-24	2.47922e-22	0	0	5.12595	278.963	RPL4;CSRNP1;RPL30;RPL3;CSF3R;CXCL8;RPL32;RPLP1;ITGB2;SLC2A3;ENO1;RPL8;RPL10A;LITAF;SAT1;TREM1;ACTB;ACTG1;RPS4X;RPS14;RGS2;ZFP36;SMCHD1;RPS16;RPS19;FTH1;NAMPT;ZC3H12A;CFL1;RACK1;ITGAX;RPLP2;RPL38;RPS11;JUNB;B2M;TMSB10;IER2;RPS9;DUSP1;RPS8;ACTN1;RPS5;RPS6;HLA-B;PLAUR;HLA-C;HBA2;HLA-A;FOS;HBA1;ARHGAP45;RPL37A;RPL27;ADAM8;LCP2;PABPC1;PFN1;RPL28;UBA52;AHNAK;PRKDC;RPL11;DDX21;OAZ1;TYMP;HCAR3;RPL13;RPL1…
ARCHS4_Tissues	2	NEUTROPHIL	77/2316	5.91838e-23	3.16633e-21	0	0	4.90999	251.3	CSRNP1;COL18A1;DOCK5;BTG2;MIDN;CSF3R;CXCL8;ITGB4;ITGB2;TNFAIP2;ECE1;LITAF;SAT1;TREM1;PREX1;STK10;RGS2;ZFP36;SMCHD1;ADAMTSL4;FTH1;XPO6;NAMPT;ZC3H12A;ITGAX;TRIM25;CIC;JUNB;SLC16A3;KDM6B;TLE3;G6PD;HLA-B;PLAUR;HLA-C;AMPD2;ARAP1;TNFRSF1B;HLA-E;ARHGAP45;IRF1;ADAM8;LCP2;SLC45A4;CEBPB;NOTCH1;PFKFB3;MEFV;PTGS2;TYMP;HCAR2;SOCS3;HCAR3;SBNO2;RXRA;MKNK2;MCL1;VASP;LIMK2;OSM;G0S2;NBEAL2;CFLAR;SOD2;SORL1;IGF2R;F…
ARCHS4_Tissues	3	DENDRITIC CELL	66/2316	6.90901e-16	2.46421e-14	0	0	3.84179	134.111	RPL4;DOCK5;RPL30;RPL32;RPLP1;ITGB2;TNFAIP2;RPL10A;LITAF;SAT1;ACTB;ACTG1;RPS4X;RPS14;RGS2;ZFP36;SMCHD1;RPS16;RPS19;FTH1;TMSB4X;CFL1;ITGAX;RPLP2;RPL38;RPS11;JUNB;B2M;TMSB10;RPS9;DUSP1;RPS8;RPS5;RPS6;HLA-B;HLA-C;HLA-A;FOS;HLA-E;RPL37A;RPL27;ADAM8;LCP2;PABPC1;PFN1;RPL28;UBA52;FTL;AHNAK;RPL11;PTGS2;OAZ1;TYMP;ZFP36L1;HCAR2;HCAR3;RPL13;RPL18;RPL19;H3F3B;OSM;CFLAR;BCL6;RPS20;TPT1;MYO1F
ARCHS4_Tissues	4	CD34+ CELL	63/2316	3.65774e-14	9.78446e-13	0	0	3.58147	110.808	RPL4;RPL30;ARF1;RPL3;CSF3R;RPL32;RPLP1;ITGB2;ENO1;RPL8;RPL10A;ACTB;RPS4X;RPS14;RPS16;RPS19;FTH1;BSG;CFL1;RACK1;RPLP2;RPL38;RPS11;GLUL;B2M;CTSD;RPS9;DUSP1;RPS8;RPS5;RPS6;HLA-B;HLA-C;HLA-A;FOS;HLA-E;ARHGAP45;TNFRSF1A;ALDH1A1;RPL37A;FKBP8;RPL27;LCP2;PABPC1;PFN1;ALDOA;RPL28;GAPDH;FTL;RPL11;OAZ1;UBB;RPS3;RPL13;RPL18;RPL19;JUND;H3F3B;EEF2;HNRNPA2B1;NABP1;RPS20;TPT1
ARCHS4_Tissues	5	BLOOD DENDRITIC CELLS	62/2316	1.31151e-13	2.80663e-12	0	0	3.49733	103.739	RPL4;DOCK5;RPL30;RPL3;RPL32;RPLP1;ITGB2;TNFAIP2;RPL8;RPL10A;SAT1;ACTB;ACTG1;RPS4X;RPS14;RGS2;SMCHD1;RPS16;RPS19;FTH1;TMSB4X;CFL1;RACK1;ITGAX;RPLP2;RPL38;RPS11;JUNB;B2M;TMSB10;RPS9;DUSP1;RPS8;RPS5;RPS6;HLA-B;HLA-C;HLA-A;FOS;RPL37A;RPL27;ADAM8;LCP2;PABPC1;PFN1;RPL28;UBA52;FTL;AHNAK;RPL11;OAZ1;TYMP;ZFP36L1;RPL13;RPL18;RPL19;H3F3B;CFLAR;BCL6;RPS20;TPT1;MYO1F
ARCHS4_Tissues	6	GRANULOCYTE	60/2316	1.5717e-12	2.80286e-11	0	0	3.33283	90.5824	CSRNP1;COL18A1;DOCK5;CSF3R;CXCL8;ITGB2;TNFAIP2;HBB;TREM1;PREX1;RGS2;SMCHD1;ADAMTSL4;XPO6;NAMPT;ZC3H12A;ITGAX;TRIM25;JUNB;SLC16A3;KDM6B;TLE3;DUSP1;HBA2;AMPD2;HBA1;ARAP1;TNFRSF1B;ARHGAP45;IRF1;ADAM8;LCP2;SLC45A4;CEBPB;NOTCH1;MEFV;PTGS2;TYMP;HCAR2;SOCS3;HCAR3;SBNO2;MCL1;VASP;LIMK2;OSM;G0S2;NBEAL2;CFLAR;SOD2;MUC5B;SORL1;IGF2R;SLC25A37;FMNL1;BCL6;RNF149;ATG2A;NABP1;MYO1F
ARCHS4_Tissues	7	BONE MARROW (BULK TISSUE)	55/2316	5.1384e-10	7.8544e-09	0	0	2.94238	62.9349	RPL4;RPL30;RPL3;CSF3R;RPL32;RPLP1;SLC4A1;ENO1;RPL8;RPL10A;ACTB;RPS4X;RPS14;RPS16;RPS19;FTH1;TMSB4X;CFL1;RACK1;RPLP2;RPS11;GLUL;B2M;RPS9;DUSP1;RPS8;RPS5;RPS6;HLA-B;HLA-C;HLA-A;FOS;HLA-E;IRF1;ALDH1A1;RPL37A;RPL27;LCP2;PABPC1;PFN1;RPL28;FTL;RPL11;OAZ1;UBB;RPS3;RPL13;RPL18;RPL19;H3F3B;SORL1;FOSB;NABP1;RPS20;TPT1
ARCHS4_Tissues	8	PERIPHERAL BLOOD	50/2316	9.02658e-08	1.20731e-06	0	0	2.57929	41.8374	CSF3R;ITGB2;TNFAIP2;HBB;LITAF;TREM1;PREX1;STK10;RGS2;ADAMTSL4;XPO6;ZC3H12A;ITGAX;TRIM25;KDM6B;SUN2;HLA-B;HLA-C;HBA2;HLA-A;HBA1;ARAP1;TNFRSF1B;HLA-E;ARHGAP45;ADAM8;LCP2;TLN1;SLC45A4;CEBPB;NOTCH1;AHNAK;MEFV;PTGS2;TYMP;HCAR2;HCAR3;SBNO2;RXRA;MCL1;VASP;LIMK2;OSM;NBEAL2;SORL1;EHD1;SLC25A37;FMNL1;BCL6;MYO1F
ARCHS4_Tissues	9	MACROPHAGE	48/2316	5.95357e-07	6.37032e-06	0	0	2.4411	34.991	PPP1R15A;CSRNP1;GRAMD1A;CEBPB;PFKFB3;CXCL8;ITGB2;TNFAIP2;PTGS2;LITAF;SAT1;TREM1;TYMP;HCAR2;SOCS3;HCAR3;SBNO2;ADAMTSL4;FTH1;ZC3H12A;PSAP;ITGAX;STX4;JUNB;CTSD;SLC16A3;VASP;KDM6B;G6PD;OSM;PLAUR;G0S2;MYO9B;ARAP1;TNFRSF1B;SOD2;FOSL2;ARHGAP45;EHD1;SLC7A5;ALDH3A1;FMNL1;BCL6;ADAM8;LCP2;AGRN;MYO1F;FTL
ARCHS4_Tissues	10	PLACENTA (BULK)	48/2316	5.95357e-07	6.37032e-06	0	0	2.4411	34.991	SLC45A4;PPP1R15A;KMT2D;LAMA5;CEBPB;RPL3;CSF3R;RPL32;AHNAK;ITGB4;UBR4;HBB;IRS2;CHD3;LITAF;SAT1;TRAK2;HCAR2;RNF213;RXRA;ADAMTSL4;XPO6;MKNK2;RACK1;TRIM25;GSE1;RPL13;CIC;IER2;TLE3;DUSP1;LIMK2;FN1;HBA2;ACTN4;FOS;HBA1;IGF2R;FOSL2;PRRC2A;SLC7A5;FMNL1;FASN;FOSB;MYH9;TLN1;SQSTM1;PLEC

## Sheet: Table S6
gene	baseMean	log2FoldChange	lfcSE	stat	pvalue	padj	Exo_vs_Ctrl
ABTB2	375.093	0.521933	0.117156	4.45504	8.3877e-06	0.00187235	06h
ACO1	1013.65	0.293275	0.0795248	3.68784	0.000226168	0.0265022	06h
AHNAK2	17066.7	-0.184028	0.0435914	-4.22166	2.4251e-05	0.00456397	06h
AKR1C1	2875.38	0.261243	0.0641992	4.06927	4.71614e-05	0.00802455	06h
APOL2	360.883	0.747779	0.124219	6.01987	1.74559e-09	9.03416e-07	06h
APOL6	266.473	0.655869	0.151723	4.3228	1.54059e-05	0.00298994	06h
ASS1	85.0221	0.907719	0.260414	3.48568	0.000490892	0.0469029	06h
ATF5	522.426	-0.366833	0.10226	-3.58726	0.000334175	0.0351762	06h
ATP1B1	3610.51	0.27333	0.0586619	4.65941	3.17114e-06	0.000856278	06h
B4GALT1	3573.16	0.242144	0.0556175	4.35375	1.33831e-05	0.0027251	06h
BCL3	925.662	0.435175	0.0838127	5.19223	2.07787e-07	7.16923e-05	06h
BCLAF1	899.89	-0.29034	0.0804936	-3.60699	0.000309764	0.0331687	06h
BIRC3	443.426	1.59553	0.12189	13.09	3.75826e-39	1.16703e-35	06h
C1QTNF1	477.889	0.393859	0.109747	3.5888	0.000332207	0.0351762	06h
C3	1217.73	0.455418	0.0885732	5.14171	2.72245e-07	9.13934e-05	06h
C8orf4	740.333	0.539299	0.0883147	6.10656	1.01803e-09	5.74773e-07	06h
CASC10	411.775	0.445572	0.115046	3.87301	0.0001075	0.0148362	06h
CCL2	50.3297	1.98619	0.357321	5.55856	2.72007e-08	1.08987e-05	06h
CEBPD	627.075	0.471682	0.102722	4.59185	4.39339e-06	0.0010914	06h
CFB	161.208	0.812998	0.207551	3.9171	8.96205e-05	0.0127951	06h
CFLAR	715.411	0.356142	0.0901739	3.94951	7.83126e-05	0.0114468	06h
CHD4	2065.53	-0.446906	0.0653286	-6.8409	7.86994e-12	5.14487e-09	06h
CLDN1	314.6	0.518288	0.128538	4.03219	5.5259e-05	0.00903121	06h
CLIC4	549.184	0.443132	0.114251	3.8786	0.00010506	0.0146623	06h
CLIP2	968.471	0.499163	0.0832081	5.99897	1.9857e-09	9.86576e-07	06h
CLMN	1224.88	0.501667	0.0779925	6.43225	1.25726e-10	7.80819e-08	06h
CNBP	820.957	-0.496594	0.0850905	-5.83607	5.34452e-09	2.55324e-06	06h
CSRP1	1099.59	-0.30264	0.0785895	-3.8509	0.000117685	0.0158888	06h
CTSL	4839.06	-0.188222	0.0505425	-3.72403	0.000196067	0.0238759	06h
CXCL1	355.17	2.58677	0.161283	16.0388	6.85083e-58	2.83647e-54	06h
CXCL2	97.7167	2.25051	0.279703	8.04607	8.54981e-16	7.58551e-13	06h
CXCL3	83.8102	2.37619	0.32425	7.32826	2.33158e-13	1.81003e-10	06h
CXCL5	3350.72	1.37147	0.10707	12.8091	1.45863e-37	3.62353e-34	06h
CXCL8	229.454	2.31166	0.189549	12.1956	3.28217e-34	6.79463e-31	06h
CYP26B1	278.925	0.487781	0.139287	3.50198	0.000461808	0.0459843	06h
DDIT4	1711.41	0.408679	0.0702073	5.82104	5.84841e-09	2.69049e-06	06h
DRAM1	504.237	0.781305	0.112326	6.95567	3.50885e-12	2.4213e-09	06h
EFNA1	178.295	1.40994	0.17308	8.14616	3.75678e-16	3.58946e-13	06h
EGFR	1929.82	0.326617	0.0672863	4.85414	1.20911e-06	0.000366303	06h
EHD1	780.495	0.39907	0.0876038	4.5554	5.22861e-06	0.00127342	06h
EREG	343.554	0.793151	0.215003	3.68903	0.000225109	0.0265022	06h
ERF	1400.86	-0.307349	0.0718168	-4.27962	1.87213e-05	0.0035775	06h
ETV4	612.538	-0.384742	0.0953437	-4.03532	5.45281e-05	0.00903058	06h
F2RL1	809.448	-0.33085	0.0836915	-3.95321	7.71103e-05	0.0114468	06h
GPRC5B	223.037	0.800373	0.157721	5.07461	3.88289e-07	0.000123665	06h
GRB7	78.1633	-0.973525	0.263561	-3.69373	0.000220986	0.0264464	06h
HKDC1	593.149	0.366337	0.099646	3.67638	0.000236564	0.0272897	06h
HMOX1	2345.4	-0.391254	0.0718589	-5.44475	5.18769e-08	1.95262e-05	06h
IER3	1142.3	0.50232	0.124932	4.02074	5.80162e-05	0.00918466	06h
IFNAR1	647.241	0.351538	0.100459	3.49931	0.00046647	0.0459843	06h
IFNGR1	319.58	0.500744	0.143094	3.49942	0.000466278	0.0459843	06h
IFNGR2	331.478	0.504966	0.127858	3.94944	7.83334e-05	0.0114468	06h
IKBKE	136.98	0.722043	0.202163	3.57159	0.000354815	0.0368093	06h
IL32	32.9666	2.16902	0.48639	4.45943	8.21768e-06	0.00187235	06h
IRAK2	449.351	0.922195	0.11114	8.29759	1.06245e-16	1.09972e-13	06h
IRF1	184.121	0.723111	0.162363	4.45367	8.44147e-06	0.00187235	06h
ITGAM	29.785	1.6156	0.43745	3.69322	0.000221433	0.0264464	06h
ITGAV	2503.78	0.211763	0.0584095	3.62549	0.00028841	0.0317022	06h
JUNB	913.296	0.467226	0.0830074	5.62872	1.81548e-08	7.64856e-06	06h
KANK2	829.361	-0.318107	0.0912363	-3.48662	0.000489159	0.0469029	06h
KCCAT211	40.713	1.73748	0.374199	4.64321	3.4304e-06	0.000906573	06h
LAMB3	362.558	0.510758	0.122187	4.18015	2.91322e-05	0.00516931	06h
LAMC2	57.1471	1.12745	0.31927	3.53134	0.000413458	0.0424427	06h
LASP1	3982.97	-0.283692	0.0545596	-5.19967	1.99641e-07	7.08497e-05	06h
MCM7	841.454	-0.387351	0.0810675	-4.77813	1.76935e-06	0.000499479	06h
MLPH	3022.6	-0.30496	0.0528459	-5.77074	7.89257e-09	3.5012e-06	06h
MT2A	483.711	-0.824445	0.103983	-7.92867	2.2151e-15	1.83425e-12	06h
NCOA3	3045.93	0.231112	0.05226	4.42234	9.76363e-06	0.00205549	06h
NCOA7	745.438	0.406336	0.0937524	4.33414	1.46334e-05	0.00293163	06h
NFKB2	728.119	0.960795	0.0958086	10.0283	1.145e-23	1.58023e-20	06h
NFKBIA	858.839	0.703415	0.0985744	7.13588	9.61696e-13	7.02661e-10	06h
NFKBIE	91.2684	0.923802	0.233503	3.95627	7.61301e-05	0.0114468	06h
NFKBIZ	186.646	0.967184	0.160471	6.02714	1.66885e-09	9.01253e-07	06h
NOTCH3	1143.54	-0.340801	0.0809336	-4.21087	2.54387e-05	0.00471222	06h
NRP2	1665.06	0.292048	0.077625	3.7623	0.000168361	0.0213389	06h
NUAK2	371.973	0.562141	0.125012	4.49671	6.90144e-06	0.00161741	06h
OPTN	721.891	0.403353	0.0906936	4.44743	8.69036e-06	0.00189374	06h
OSMR	1996.64	0.321726	0.060552	5.31322	1.07702e-07	3.93462e-05	06h
PARP14	685.613	0.514141	0.141602	3.63088	0.000282456	0.0313248	06h
PBK	125.022	-0.777154	0.222701	-3.48967	0.000483621	0.0469029	06h
PEG10	2521.16	-0.260773	0.0660914	-3.94564	7.9586e-05	0.0114946	06h
PLAU	535.843	0.44553	0.103041	4.32379	1.5337e-05	0.00298994	06h
PMEPA1	3928.6	0.48863	0.0952486	5.13006	2.89656e-07	9.46793e-05	06h
POLR2A	2044.87	-0.283202	0.0673847	-4.20276	2.63676e-05	0.00474655	06h
PTGS2	1559.66	0.713789	0.0742781	9.60969	7.27712e-22	9.03891e-19	06h
PTPRJ	1578.97	0.25422	0.0637083	3.99038	6.59677e-05	0.0101159	06h
PTPRK	650.081	0.342817	0.0960002	3.571	0.000355617	0.0368093	06h
RALGAPA2	690.809	0.33337	0.0944707	3.52882	0.000417413	0.0424974	06h
RAP1GAP	830.414	-0.346596	0.0942961	-3.67561	0.000237283	0.0272897	06h
REL	157.385	0.700997	0.194202	3.60963	0.000306633	0.033119	06h
RELB	396.447	1.12511	0.127128	8.85023	8.73416e-19	9.86245e-16	06h
RFX5	395.844	0.419411	0.114622	3.65908	0.00025312	0.0287672	06h
RND1	158.166	0.687981	0.171177	4.01912	5.84162e-05	0.00918466	06h
RNF145	1788.89	0.23244	0.063553	3.65743	0.000254761	0.0287672	06h
SEMA4G	339.349	-0.564554	0.138006	-4.09079	4.29904e-05	0.00741643	06h
SERPINA3	30.3774	1.70059	0.46534	3.6545	0.000257681	0.0288347	06h
SERPINH1	770.253	-0.348398	0.0871959	-3.99558	6.45358e-05	0.01002	06h
SLC2A3	117.279	-0.837434	0.22332	-3.74993	0.000176882	0.0219705	06h
SLC39A10	1325.96	0.966571	0.0851953	11.3454	7.82103e-30	1.38779e-26	06h
SLC39A8	283.933	0.579374	0.143145	4.04745	5.17786e-05	0.00869111	06h
SLC7A5	4996	0.217129	0.0573614	3.78527	0.000153539	0.0200748	06h
SMAD3	2136.47	0.273697	0.0626415	4.36927	1.24664e-05	0.00258075	06h
SOD2	3275.06	1.75533	0.0578557	30.3398	3.42597e-202	4.2554e-198	06h
SOX4	1993.17	0.331657	0.0660725	5.01959	5.1781e-07	0.000160793	06h
SPHK2	375.957	0.599036	0.135217	4.43018	9.41552e-06	0.00201638	06h
SRC	3776.94	0.196589	0.0522977	3.75904	0.00017057	0.0214005	06h
SYNM	1016.61	-0.274295	0.0733011	-3.74202	0.000182544	0.0224493	06h
TAPBP	3102.45	0.215458	0.0562651	3.82933	0.000128494	0.0171615	06h
TGFB2	501.225	0.534385	0.110463	4.83768	1.31363e-06	0.000388491	06h
THRAP3	1011.87	-0.29996	0.0770046	-3.89535	9.80556e-05	0.0138403	06h
TNFAIP2	5240.83	1.01474	0.0533011	19.0378	8.28796e-81	5.14724e-77	06h
TNFAIP3	203.944	1.92691	0.1798	10.7169	8.4785e-27	1.31639e-23	06h
TNFRSF10B	1999.08	0.347139	0.0617058	5.62572	1.84733e-08	7.64856e-06	06h
TNFRSF9	26.3015	2.73519	0.593108	4.61161	3.99561e-06	0.00101285	06h
TNIP1	1054.71	0.540718	0.0858721	6.29678	3.03892e-10	1.79745e-07	06h
TNS2	793.43	-0.384859	0.0995364	-3.86651	0.000110404	0.0150695	06h
TNS3	4965.19	0.256832	0.0536065	4.79106	1.65901e-06	0.000479222	06h
TRANK1	182.44	0.7394	0.177999	4.15395	3.26781e-05	0.00571682	06h
TRIM16	1008.99	0.325692	0.0774038	4.20771	2.57975e-05	0.00471222	06h
TRIM16L	930.302	0.303763	0.0795997	3.81613	0.000135561	0.0179128	06h
TRIM28	3785.14	-0.223353	0.0555176	-4.02311	5.74344e-05	0.00918466	06h
TTC28	636.793	-0.327164	0.0936722	-3.49265	0.000478255	0.0467749	06h
UBTF	936.045	-0.483962	0.0883932	-5.4751	4.37257e-08	1.69724e-05	06h
ZC3H12A	230.184	0.716769	0.15783	4.54141	5.58792e-06	0.00133476	06h
ZFP36L1	3658.94	0.272571	0.0577861	4.7169	2.3947e-06	0.00066099	06h
ZMAT3	373.924	0.470457	0.13003	3.61808	0.000296799	0.032338	06h
ZNF143	164.812	0.875165	0.189436	4.61984	3.8404e-06	0.000993785	06h
ZNF341	127.473	0.804911	0.213628	3.76781	0.000164685	0.0210881	06h
ZNF664	959.276	-0.308998	0.0818172	-3.77668	0.000158931	0.0205634	06h
ZNFX1	1062.47	0.272348	0.0775063	3.51389	0.000441603	0.0445947	06h
AARS	1944.72	-0.259326	0.061168	-4.23956	2.23953e-05	0.00113931	12h
ABCA1	715.191	0.38136	0.0863556	4.41616	1.00472e-05	0.000573713	12h
ABCA3	979.911	-0.243716	0.0787187	-3.09604	0.00196125	0.0414157	12h
ABCC2	7502.98	-0.250698	0.0444493	-5.64009	1.69958e-08	2.13727e-06	12h
ABHD17C	367.509	0.439463	0.121196	3.62604	0.000287797	0.00939074	12h
ABTB2	375.093	0.437626	0.114673	3.81628	0.000135477	0.00517019	12h
ACLY	7283.05	-0.228715	0.0407779	-5.60879	2.03749e-08	2.4807e-06	12h
ACO1	1013.65	0.424227	0.077278	5.48962	4.02798e-08	4.64754e-06	12h
ACSL4	1323.02	0.451555	0.081808	5.51969	3.3959e-08	4.04329e-06	12h
ADAMTS7	73.8021	0.883088	0.25522	3.46011	0.000539954	0.0155351	12h
ADAMTS9	257.893	0.424721	0.138707	3.06201	0.00219856	0.0449619	12h
ADCY5	83.0534	-0.859107	0.243421	-3.5293	0.000416662	0.0127065	12h
ADD2	319.654	-0.459318	0.123177	-3.72894	0.000192289	0.00674638	12h
ADGRB2	187.334	-0.491951	0.159561	-3.08316	0.00204814	0.0428464	12h
ADGRG1	2032.61	-0.370238	0.0718233	-5.15485	2.5384e-07	2.42818e-05	12h
ADGRG6	1235.2	0.315409	0.0702694	4.48857	7.17037e-06	0.000433788	12h
ADORA1	73.2062	-0.796644	0.246476	-3.23214	0.00122866	0.0289497	12h
ADORA2B	215.852	0.551978	0.150591	3.6654	0.000246951	0.00829994	12h
ADRA2C	96.6885	-0.724493	0.227281	-3.18765	0.00143434	0.0325621	12h
AHCYL2	578.168	0.289513	0.0959875	3.01615	0.00256005	0.0494855	12h
AHNAK	6848.78	-0.145207	0.0431415	-3.36582	0.000763169	0.0205141	12h
AHNAK2	17066.7	-0.146937	0.043649	-3.36634	0.00076174	0.0205141	12h
AKR1B10	17647.9	-0.252864	0.0533794	-4.7371	2.16798e-06	0.000158588	12h
ALDH16A1	449.619	-0.362771	0.103446	-3.50685	0.00045344	0.0134971	12h
ALDH1B1	842.517	-0.342489	0.0824256	-4.15513	3.25108e-05	0.00155496	12h
ALDH3A2	1924.81	-0.211612	0.0594449	-3.55979	0.00037115	0.0116683	12h
ALPK2	299.492	0.550113	0.128128	4.29345	1.75919e-05	0.000928718	12h
AMIGO2	5527.72	0.249094	0.0509569	4.88833	1.01695e-06	8.30781e-05	12h
AMN1	68.5146	0.820139	0.268754	3.05164	0.00227596	0.0460803	12h
ANAPC5	656.762	-0.27356	0.0904453	-3.02459	0.00248972	0.0484608	12h
ANGPTL4	71.5236	1.05189	0.31457	3.34391	0.000826067	0.0217027	12h
ANLN	411.953	-0.492163	0.109997	-4.47432	7.66558e-06	0.000456347	12h
ANO8	180.951	-0.561221	0.171625	-3.27005	0.00107527	0.0266249	12h
ANXA1	4855.58	-0.262401	0.0445504	-5.88998	3.8625e-09	5.40364e-07	12h
ANXA3	319.431	0.576062	0.127784	4.50808	6.54154e-06	0.000402269	12h
APOL2	360.883	0.530833	0.121941	4.35319	1.34168e-05	0.00073971	12h
AR	1272.21	-0.328226	0.069271	-4.7383	2.1552e-06	0.000158588	12h
ARF3	1758.68	-0.213069	0.0621056	-3.43076	0.0006019	0.0170544	12h
ARHGAP11A	317.878	-0.523024	0.136901	-3.82046	0.000133204	0.00510555	12h
ARHGAP21	704.014	-0.324786	0.0882387	-3.68077	0.000232532	0.00793446	12h
ARHGAP26	1271.48	0.26246	0.0751908	3.49059	0.000481954	0.0140274	12h
ARHGAP29	448.512	-0.469067	0.107448	-4.36552	1.2682e-05	0.000706154	12h
ARID1A	1300.42	-0.241701	0.0740698	-3.26316	0.00110179	0.0271016	12h
ARIH1	1262.81	-0.250312	0.0772742	-3.23928	0.00119834	0.0284561	12h
ARL6IP1	1410.05	-0.205246	0.067923	-3.02174	0.00251322	0.0487487	12h
ARNTL2	302.994	0.512534	0.130208	3.93628	8.27543e-05	0.00349504	12h
ARPIN	465.847	-0.348656	0.10785	-3.23279	0.00122589	0.0289454	12h
ASPM	587.002	-0.892849	0.103126	-8.65788	4.80635e-18	2.15171e-15	12h
ASS1	85.0221	1.03771	0.248267	4.17983	2.91729e-05	0.00141001	12h
ATAD2	337.705	-0.489961	0.126989	-3.85829	0.000114183	0.00449136	12h
ATAD5	108.464	-0.695252	0.226171	-3.07401	0.00211205	0.0436934	12h
ATF4	1157.03	0.252268	0.0775057	3.25483	0.00113459	0.0276084	12h
ATF5	522.426	-0.658178	0.10754	-6.12032	9.33892e-10	1.4318e-07	12h
ATP1B1	3610.51	0.255339	0.057679	4.42691	9.55947e-06	0.000551492	12h
AXL	676.357	-0.49424	0.102513	-4.82123	1.42677e-06	0.00011155	12h
B4GALT1	3573.16	0.37573	0.0559061	6.72073	1.80812e-11	3.48905e-09	12h
BAIAP2L1	753.846	0.288833	0.0890052	3.24512	0.001174	0.0281358	12h
BASP1	2884.65	0.259241	0.0579217	4.47573	7.61521e-06	0.000455773	12h
BAX	1031.32	0.358791	0.074502	4.81585	1.46574e-06	0.000113135	12h
BAZ1B	1303.73	-0.234436	0.0723822	-3.23886	0.00120008	0.0284561	12h
BCL2L1	1332.47	0.402147	0.0739336	5.4393	5.34902e-08	6.1088e-06	12h
BCL3	925.662	0.296864	0.0822544	3.60909	0.000307269	0.00991052	12h
BDNF	138.298	0.782142	0.206591	3.78595	0.000153123	0.00565594	12h
BHLHE40	2111.73	0.22791	0.0749691	3.04006	0.00236533	0.0470302	12h
BICC1	1691.39	0.321146	0.0611838	5.24887	1.53038e-07	1.61586e-05	12h
BID	266.22	0.548372	0.138854	3.94927	7.83901e-05	0.00336146	12h
BIRC3	443.426	2.00112	0.124663	16.0523	5.51021e-58	1.2334e-54	12h
BIRC5	269.185	-0.435522	0.141081	-3.08704	0.00202163	0.0424907	12h
BMP2	71.2912	0.848735	0.265432	3.19756	0.00138597	0.0318517	12h
BPGM	103.103	0.727335	0.21855	3.328	0.000874715	0.0226093	12h
BRCA1	281.177	-0.749734	0.150894	-4.96862	6.74314e-07	5.80532e-05	12h
BTBD11	1457.73	-0.21396	0.064185	-3.33349	0.000857635	0.0222191	12h
BTG1	2230.73	0.172011	0.0571307	3.01084	0.00260526	0.0496731	12h
C11orf24	303.376	0.419296	0.125744	3.33452	0.000854479	0.022201	12h
C19orf60	249.283	-0.451531	0.141816	-3.18393	0.00145291	0.032917	12h
C1QTNF1	477.889	0.539735	0.107819	5.00595	5.55861e-07	4.86031e-05	12h
C1S	833.195	0.255061	0.0828918	3.07703	0.00209073	0.0436255	12h
C3	1217.73	0.801154	0.0850117	9.42404	4.34063e-21	2.69891e-18	12h
C8orf4	740.333	0.977766	0.08678	11.2672	1.90567e-29	1.64063e-26	12h
CA11	195.364	-0.561283	0.172561	-3.25267	0.00114328	0.0277407	12h
CACNA1G	111.568	0.777122	0.236083	3.29173	0.000995726	0.0249869	12h
CACNA1H	1056.85	-0.40168	0.080069	-5.01667	5.25748e-07	4.66997e-05	12h
CACNG6	187.546	-0.754797	0.17562	-4.2979	1.72421e-05	0.000918924	12h
CALM1	2415.73	-0.373908	0.0627982	-5.95413	2.61459e-09	3.80032e-07	12h
CALM2	1576.25	-0.306586	0.0761551	-4.0258	5.67813e-05	0.00254198	12h
CAMK2N1	666.477	-0.326823	0.0909691	-3.59268	0.000327299	0.0104661	12h
CASC10	411.775	0.472675	0.114043	4.1447	3.40258e-05	0.00160682	12h
CBX6	1767.98	-0.24555	0.061992	-3.96099	7.46384e-05	0.00321289	12h
CCL2	50.3297	1.77357	0.341442	5.19434	2.05444e-07	2.0348e-05	12h
CCNA2	159.991	-0.648136	0.16907	-3.83353	0.000126317	0.00487497	12h
CCNB1	374.718	-0.476775	0.114814	-4.15259	3.28733e-05	0.00155897	12h
CDC6	223.737	-0.477376	0.148392	-3.217	0.0012954	0.0301417	12h
CDCA2	158.726	-0.612022	0.168246	-3.63765	0.000275133	0.00908346	12h
CDCA5	224.847	-0.493736	0.154854	-3.18839	0.00143067	0.0325621	12h
CDCA7	150.855	-0.620928	0.175815	-3.53172	0.000412871	0.0126599	12h
CDCA8	100.076	-0.848583	0.212653	-3.99046	6.59442e-05	0.0028943	12h
CDCP1	183.325	0.67245	0.173951	3.86575	0.000110749	0.00437987	12h
CDK1	223.335	-0.492674	0.149084	-3.30468	0.000950845	0.0240222	12h
CDKN1A	1852.78	0.428253	0.0661494	6.47403	9.54231e-11	1.64304e-08	12h
CEBPD	627.075	0.416618	0.0989002	4.21251	2.52551e-05	0.00125625	12h
CELF6	45.5277	1.09591	0.302549	3.62224	0.000292058	0.00950208	12h
CELSR3	673.214	0.369845	0.0882694	4.18995	2.79013e-05	0.00136363	12h
CEMIP	410.659	0.446684	0.123495	3.61702	0.000298013	0.00966772	12h
CENPE	244.766	-0.48119	0.142982	-3.3654	0.00076433	0.0205141	12h
CENPF	1002.14	-0.505074	0.0766135	-6.59249	4.32498e-11	7.93527e-09	12h
CENPN	349.021	-0.362236	0.11748	-3.08339	0.00204655	0.0428464	12h
CFB	161.208	0.954615	0.185152	5.15585	2.52482e-07	2.42818e-05	12h
CFLAR	715.411	0.477945	0.089376	5.34757	8.91425e-08	9.97683e-06	12h
CHD4	2065.53	-0.610806	0.063132	-9.67508	3.84806e-22	2.69171e-19	12h
CHPF	1098.18	0.317557	0.0850625	3.73322	0.000189048	0.00667451	12h
CHST15	591.598	-0.296743	0.0973341	-3.04871	0.00229829	0.0464304	12h
CIT	322.82	-0.646412	0.122895	-5.25987	1.44156e-07	1.55134e-05	12h
CITED4	183.911	0.595929	0.175938	3.38715	0.000706235	0.019373	12h
CLDN1	314.6	0.934044	0.126788	7.36695	1.74573e-13	4.76543e-11	12h
CLIC4	549.184	0.643221	0.113654	5.65946	1.51847e-08	1.93122e-06	12h
CLIP2	968.471	0.264924	0.081462	3.25211	0.0011455	0.0277407	12h
CLIP3	90.2443	0.803802	0.226586	3.54744	0.000388991	0.0120598	12h
CLMN	1224.88	0.417095	0.0757013	5.50975	3.59344e-08	4.23345e-06	12h
CMIP	2423.57	0.300653	0.0609442	4.93325	8.08741e-07	6.85714e-05	12h
CNBP	820.957	-0.610394	0.0844782	-7.22546	4.99393e-13	1.24205e-10	12h
CNTNAP1	207.924	0.490492	0.149762	3.27514	0.00105611	0.0262667	12h
COL12A1	617.468	0.360126	0.0991986	3.63035	0.000283037	0.00931469	12h
COL4A2	1137.17	0.295798	0.0776792	3.80794	0.00014013	0.00529155	12h
COL5A1	396.512	0.39576	0.123334	3.20884	0.00133271	0.030754	12h
COL7A1	3152.45	0.341233	0.089223	3.8245	0.000131037	0.00503975	12h
CSRP1	1099.59	-0.389994	0.0796552	-4.89603	9.77921e-07	8.08151e-05	12h
CTCF	592.143	-0.31314	0.0958077	-3.26843	0.00108148	0.0267194	12h
CTSL	4839.06	-0.350224	0.0511897	-6.84168	7.82706e-12	1.62223e-09	12h
CTSS	492.645	0.356299	0.105274	3.38448	0.000713121	0.0195141	12h
CXCL1	355.17	2.99811	0.148255	20.2226	6.1916e-91	3.46482e-87	12h
CXCL2	97.7167	2.66831	0.251301	10.618	2.45859e-26	1.96546e-23	12h
CXCL3	83.8102	2.59305	0.282974	9.16358	5.0204e-20	2.55402e-17	12h
CXCL5	3350.72	1.82179	0.105583	17.2546	1.03329e-66	2.89113e-63	12h
CXCL8	229.454	2.8388	0.181646	15.6282	4.67701e-55	8.72417e-52	12h
CXXC5	552.3	-0.534605	0.0989393	-5.40336	6.5403e-08	7.39385e-06	12h
CYFIP2	799.43	0.34657	0.0840293	4.1244	3.71709e-05	0.00174066	12h
CYP24A1	8559.73	0.181963	0.0515928	3.5269	0.000420449	0.0127525	12h
CYTH2	1107.43	0.257926	0.0830521	3.10559	0.00189901	0.0404726	12h
CYTH3	370.194	0.414063	0.118112	3.50569	0.00045543	0.0135204	12h
DAB2IP	286.754	-0.449058	0.129411	-3.47001	0.000520433	0.0150121	12h
DCBLD1	260.619	0.918723	0.142134	6.46377	1.02127e-10	1.73182e-08	12h
DDA1	432.343	0.3578	0.107083	3.34132	0.000833802	0.0218546	12h
DDB1	2529.14	0.201215	0.0546343	3.68295	0.000230554	0.00789102	12h
DDIT4	1711.41	0.519522	0.06673	7.78544	6.9472e-15	2.50816e-12	12h
DEF8	361.236	-0.356068	0.114647	-3.10579	0.00189774	0.0404726	12h
DIAPH1	965.614	-0.257546	0.0776013	-3.31884	0.000903928	0.0232036	12h
DISP2	49.6445	1.31325	0.331135	3.96591	7.31166e-05	0.00315954	12h
DLGAP5	152.391	-0.644984	0.177262	-3.63859	0.000274135	0.00907726	12h
DMTN	1214.21	-0.233984	0.07121	-3.28583	0.00101681	0.025459	12h
DNAJB12	678.463	0.272302	0.0894157	3.04535	0.00232411	0.0466156	12h
DNAJB2	367.872	0.495365	0.132171	3.7479	0.000178321	0.00639669	12h
DNMT1	621.872	-0.295242	0.0961913	-3.06932	0.00214544	0.0440583	12h
DOCK4	206.513	0.493411	0.152371	3.23821	0.00120281	0.0284606	12h
DPH1	168.472	-0.58316	0.164626	-3.54234	0.000396598	0.0122617	12h
DRAM1	504.237	1.00449	0.107641	9.33182	1.04068e-20	5.54635e-18	12h
DTL	175.422	-0.549766	0.166309	-3.30569	0.000947439	0.0239904	12h
DUSP16	819.368	0.633197	0.087561	7.2315	4.777e-13	1.2151e-10	12h
DYNC1H1	7815.42	0.164779	0.0421494	3.9094	9.25258e-05	0.00384963	12h
E2F1	250.837	-0.428931	0.139455	-3.07576	0.00209966	0.0436255	12h
EEF2K	470.931	-0.317362	0.103215	-3.07477	0.00210662	0.0436617	12h
EFNA1	178.295	1.30209	0.168107	7.74559	9.51381e-15	3.22662e-12	12h
EGFR	1929.82	0.439867	0.0668596	6.57896	4.73749e-11	8.55193e-09	12h
EHD1	780.495	0.478573	0.0864292	5.53717	3.07404e-08	3.69943e-06	12h
EIF1	3405.02	0.170362	0.0548677	3.10496	0.00190307	0.0404726	12h
EMP2	596.63	-0.305204	0.0981325	-3.11012	0.00187013	0.0402508	12h
EPAS1	5089.94	0.262257	0.0498997	5.25567	1.47484e-07	1.57204e-05	12h
EPHB2	1309.75	0.487171	0.0758847	6.41989	1.36372e-10	2.27803e-08	12h
ERCC1	498.417	-0.415592	0.106509	-3.90193	9.54269e-05	0.00392654	12h
EREG	343.554	1.01911	0.21446	4.75199	2.01429e-06	0.000149297	12h
ERF	1400.86	-0.310887	0.069394	-4.48002	7.46359e-06	0.0004491	12h
ESPL1	199.311	-0.50917	0.151985	-3.35014	0.000807707	0.0213832	12h
ETS2	583.322	0.640671	0.0983691	6.51293	7.36982e-11	1.2888e-08	12h
ETV4	612.538	-0.399554	0.0936328	-4.26724	1.97902e-05	0.00102543	12h
ETV5	493.289	-0.313293	0.103972	-3.01324	0.00258477	0.0495583	12h
FAM131C	39.4585	-1.16326	0.378174	-3.07598	0.00209814	0.0436255	12h
FANCI	463.04	-0.323415	0.105937	-3.05292	0.00226629	0.0460332	12h
FBXL19-AS1	91.6244	0.977875	0.247719	3.94751	7.8968e-05	0.00337332	12h
FGFR3	82.0406	-0.971884	0.249203	-3.89997	9.62042e-05	0.00392963	12h
FIGNL1	129.594	-0.624843	0.191064	-3.27034	0.00107417	0.0266249	12h
FJX1	275.817	-0.416089	0.134026	-3.10454	0.00190574	0.0404726	12h
FKBP5	196.101	-0.791609	0.151375	-5.22945	1.70018e-07	1.71283e-05	12h
FLVCR1	492.616	-0.347475	0.102961	-3.37482	0.000738636	0.0201139	12h
FNDC3B	2027.46	0.280018	0.0598525	4.67847	2.89018e-06	0.000202168	12h
FOSL2	1310.59	0.241909	0.0715962	3.37879	0.000728051	0.019874	12h
FOXQ1	304.399	0.543335	0.13428	4.04629	5.20365e-05	0.00236745	12h
FOXRED2	985.253	-0.267209	0.0793558	-3.36723	0.000759262	0.0205141	12h
GBA	738.44	0.297774	0.0897414	3.31813	0.000906224	0.0232093	12h
GBP2	111.329	0.774245	0.203337	3.80769	0.000140272	0.00529155	12h
GCLC	1153.97	-0.356132	0.0747457	-4.76458	1.89246e-06	0.000142151	12h
GFPT2	466.916	0.515296	0.112909	4.56381	5.02343e-06	0.000314091	12h
GINS1	275.323	-0.468558	0.133301	-3.51503	0.000439699	0.0131933	12h
GLIPR1	149.544	0.660723	0.179834	3.67407	0.000238714	0.00809601	12h
GLIS3	751.292	0.301047	0.0908613	3.31326	0.000922167	0.02351	12h
GOLGA7B	161.336	1.07468	0.179876	5.97457	2.30698e-09	3.39734e-07	12h
GPAT3	259.81	-0.463745	0.148225	-3.12865	0.00175613	0.0380903	12h
GPCPD1	765.885	-0.312429	0.0874273	-3.57359	0.000352124	0.0111327	12h
GPRC5A	1734.98	0.357122	0.0745935	4.78758	1.68808e-06	0.000127655	12h
GPRC5B	223.037	0.915351	0.154415	5.92787	3.06881e-09	4.40335e-07	12h
GPRC5C	638.477	-0.475763	0.0921585	-5.16244	2.43747e-07	2.37219e-05	12h
GRAMD1A	3583.67	0.28355	0.063462	4.46802	7.89459e-06	0.000465033	12h
GRK3	168.322	0.618529	0.168595	3.66872	0.000243765	0.00821753	12h
GSR	3037.18	-0.187949	0.0547203	-3.43472	0.000593174	0.0168498	12h
H2AFV	697.985	-0.731719	0.0966568	-7.57028	3.72423e-14	1.12653e-11	12h
H2AFX	494.639	-0.367714	0.109669	-3.35295	0.000799549	0.0213569	12h
H2AFZ	487.429	-0.430316	0.110627	-3.88979	0.000100329	0.00405373	12h
HAUS5	125.128	-0.712	0.192124	-3.70595	0.000210602	0.00729738	12h
HAVCR1	797.549	0.361845	0.0825287	4.38448	1.16266e-05	0.000653891	12h
HCFC1	1917.17	-0.25156	0.0677307	-3.71412	0.000203911	0.00708748	12h
HDGF	3150.68	0.25284	0.050268	5.02984	4.9089e-07	4.48117e-05	12h
HECA	105.92	0.67707	0.216268	3.13069	0.00174394	0.0380472	12h
HIP1	1245.88	0.257681	0.073679	3.49735	0.000469903	0.0138399	12h
HIVEP1	350.421	0.411932	0.120188	3.42739	0.000609419	0.0171804	12h
HJURP	350.367	-0.36553	0.120051	-3.0448	0.00232836	0.0466171	12h
HKDC1	593.149	0.346595	0.0969465	3.57512	0.000350072	0.0111307	12h
HMGB2	171.635	-0.553107	0.169578	-3.26167	0.0011076	0.0271252	12h
HMGB3	1517.63	-0.319999	0.0787534	-4.06331	4.83821e-05	0.00221923	12h
HMMR	132.845	-0.621964	0.200829	-3.09699	0.00195499	0.0414157	12h
HMOX1	2345.4	-0.665097	0.0739915	-8.98883	2.49868e-19	1.21588e-16	12h
HNRNPAB	1720.7	-0.207032	0.0600516	-3.44757	0.000565652	0.0162328	12h
HSPA2	346.653	0.466096	0.124526	3.74294	0.000181876	0.0064621	12h
HSPA8	10598.4	0.217824	0.0388371	5.60864	2.03918e-08	2.4807e-06	12h
ID3	1006.29	0.365057	0.0864285	4.2238	2.40216e-05	0.00121104	12h
IER3	1142.3	0.885325	0.123273	7.18184	6.87812e-13	1.63345e-10	12h
IFNAR2	240.354	0.433806	0.142416	3.04604	0.00231879	0.0465922	12h
IFNGR1	319.58	0.86614	0.139091	6.22714	4.75018e-10	7.70492e-08	12h
IFNGR2	331.478	0.486156	0.124754	3.89692	9.7422e-05	0.00395053	12h
IGFBP1	763.267	0.37029	0.0948306	3.90475	9.43237e-05	0.00390184	12h
IGSF9B	37.4456	-1.15002	0.357697	-3.21508	0.00130406	0.0302175	12h
IKBKE	136.98	0.653011	0.192445	3.39323	0.000690734	0.0190989	12h
IL6R	237.029	-0.518455	0.142839	-3.62965	0.000283802	0.00931469	12h
INCENP	385.635	-0.36157	0.115546	-3.12924	0.00175262	0.0380879	12h
IRAK2	449.351	1.26016	0.110838	11.3694	5.94193e-30	5.54184e-27	12h
ITGA10	104.627	-0.675229	0.213498	-3.16269	0.00156321	0.034921	12h
ITGA2	1144.98	0.331239	0.0918021	3.60819	0.000308342	0.00991657	12h
ITGAV	2503.78	0.415776	0.0577391	7.20094	5.97977e-13	1.4549e-10	12h
ITPR3	2015.94	0.305574	0.0683696	4.46945	7.8421e-06	0.000464385	12h
JAG1	847.158	0.398784	0.0857046	4.65301	3.27131e-06	0.000221894	12h
JAK1	1936.89	0.30756	0.0588283	5.22809	1.71267e-07	1.71283e-05	12h
JUN	239.594	0.689519	0.148112	4.65539	3.23366e-06	0.000220677	12h
JUNB	913.296	0.776368	0.081559	9.51909	1.74701e-21	1.15015e-18	12h
KANK2	829.361	-0.439149	0.0897099	-4.89521	9.82027e-07	8.08151e-05	12h
KCCAT211	40.713	1.28342	0.363617	3.5296	0.000416187	0.0127065	12h
KCND1	35.1738	1.10163	0.347314	3.17187	0.00151461	0.0341076	12h
KCTD15	562.581	-0.299327	0.093068	-3.21621	0.00129895	0.0301614	12h
KDM4B	337.477	0.379749	0.12405	3.06127	0.00220404	0.0449619	12h
KDM6B	422.857	0.548951	0.116384	4.71671	2.39692e-06	0.000171963	12h
KIAA0754	454.71	0.344843	0.114514	3.01135	0.00260087	0.0496731	12h
KIF11	347.131	-0.491346	0.130733	-3.75839	0.000171011	0.00619404	12h
KIF22	225.891	-0.493713	0.146766	-3.36395	0.000768344	0.0205725	12h
KIF23	328.423	-0.520415	0.120741	-4.31016	1.63135e-05	0.000877791	12h
KLF7	427.533	0.49258	0.11186	4.40356	1.06491e-05	0.000604999	12h
KNTC1	229.412	-0.631848	0.142526	-4.4332	9.28435e-06	0.000538396	12h
KPNA2	977.37	-0.29344	0.0825104	-3.5564	0.000375971	0.0117867	12h
KRT18	4971.33	-0.237021	0.0548364	-4.32233	1.54389e-05	0.000834747	12h
KRT8	8940.89	-0.178436	0.0454468	-3.92627	8.62743e-05	0.00361641	12h
KYNU	3072.9	0.180311	0.0580372	3.10681	0.00189115	0.0404699	12h
LACC1	84.5989	0.784824	0.242046	3.24246	0.00118503	0.0282858	12h
LAMB3	362.558	0.531132	0.123749	4.29201	1.7706e-05	0.00092907	12h
LAMC2	57.1471	1.1303	0.320562	3.52601	0.000421869	0.012761	12h
LARP1	3805.28	-0.240621	0.0489515	-4.9155	8.85567e-07	7.39647e-05	12h
LASP1	3982.97	-0.428054	0.0542198	-7.89479	2.90805e-15	1.0849e-12	12h
LCN2	127.892	0.88068	0.20476	4.30103	1.70008e-05	0.000910397	12h
LGR4	1646.77	-0.241669	0.0745344	-3.24239	0.00118531	0.0282858	12h
LHFPL2	1153.28	0.365748	0.0727245	5.02922	4.9248e-07	4.48117e-05	12h
LIF	1195.75	0.368771	0.0705385	5.22794	1.71405e-07	1.71283e-05	12h
LINC00294	381.399	0.456385	0.121656	3.75145	0.000175817	0.00634758	12h
LITAF	2989.87	-0.221322	0.0525235	-4.21378	2.51129e-05	0.00125475	12h
LMNB1	301.512	-0.515167	0.125493	-4.10515	4.04052e-05	0.0018695	12h
LMO7	570.016	0.367713	0.100183	3.67041	0.000242161	0.00818812	12h
LOC102724908	135.321	0.626459	0.206251	3.03737	0.00238654	0.0471222	12h
LPIN1	714.785	0.389579	0.101314	3.84527	0.000120417	0.00466336	12h
LRP3	801.229	-0.264261	0.087006	-3.03728	0.00238727	0.0471222	12h
LUCAT1	80.8257	0.871356	0.267633	3.25579	0.00113079	0.0276084	12h
MACF1	2665.6	0.209258	0.056531	3.70165	0.0002142	0.00737638	12h
MAFF	88.8983	0.715774	0.237595	3.01258	0.00259038	0.0495583	12h
MAN2C1	489.767	-0.456417	0.0992793	-4.59731	4.27989e-06	0.000278491	12h
MAP2K2	1472.92	0.415749	0.0672316	6.18384	6.25594e-10	1.00024e-07	12h
MAP3K10	513.492	0.347031	0.107613	3.22479	0.00126065	0.0294745	12h
MAP3K8	220.83	0.483791	0.147678	3.27598	0.00105296	0.0262467	12h
MAPK8IP2	227.649	1.18571	0.156052	7.59815	3.00383e-14	9.33858e-12	12h
MAST4	818.218	0.406913	0.0844073	4.82082	1.42966e-06	0.00011155	12h
MAT2A	1425.19	-0.221306	0.0720978	-3.06952	0.00214403	0.0440583	12h
MATN2	241.277	-0.488487	0.144152	-3.3887	0.000702237	0.0193107	12h
MCL1	1240.08	0.241709	0.0724904	3.33436	0.000854954	0.022201	12h
MCM2	352.703	-0.546422	0.118368	-4.6163	3.90649e-06	0.000263382	12h
MCM3	405.561	-0.553333	0.117274	-4.7183	2.37827e-06	0.000171726	12h
MCM4	863.808	-0.473744	0.0831922	-5.69458	1.23678e-08	1.60954e-06	12h
MCM5	361.611	-0.691498	0.119694	-5.77721	7.59497e-09	1.01194e-06	12h
MCM6	351.507	-0.606976	0.12828	-4.73167	2.22684e-06	0.000161837	12h
MCM7	841.454	-0.373533	0.0774957	-4.82005	1.43524e-06	0.00011155	12h
MDH1	987.594	-0.241299	0.0781725	-3.08675	0.00202355	0.0424907	12h
MDM2	1541.92	0.383393	0.0732852	5.23151	1.68127e-07	1.71283e-05	12h
MEF2D	1009.39	-0.26358	0.0842314	-3.12924	0.00175258	0.0380879	12h
MELK	214.589	-0.543644	0.155366	-3.49911	0.000466813	0.0137852	12h
METTL7B	86.0943	-0.723322	0.235183	-3.07557	0.00210098	0.0436255	12h
MFSD3	511.857	-0.327373	0.102469	-3.19485	0.00139903	0.032086	12h
MGAT5B	1005.93	-0.256225	0.0838126	-3.05712	0.00223473	0.0454747	12h
MICAL2	690.335	0.374792	0.089352	4.19455	2.73409e-05	0.0013421	12h
MICAL3	638.292	0.339097	0.0930398	3.64465	0.000267759	0.00891611	12h
MIDN	1089.56	-0.291941	0.091724	-3.18282	0.00145847	0.0329762	12h
MKI67	2059.32	-0.459915	0.0670829	-6.85591	7.08607e-12	1.49636e-09	12h
MLEC	3244.18	-0.25511	0.0556444	-4.58464	4.54761e-06	0.000290839	12h
MLPH	3022.6	-0.300965	0.0522085	-5.76468	8.18135e-09	1.07724e-06	12h
MMD	519.919	0.344826	0.112267	3.07149	0.00212993	0.0439008	12h
MMP15	182.359	-0.530661	0.165532	-3.20578	0.00134695	0.0310186	12h
MMP7	863.08	0.35571	0.0895662	3.97148	7.14278e-05	0.00310392	12h
MPP6	300.749	-0.440047	0.139586	-3.15251	0.00161876	0.0358411	12h
MSC	178.57	0.575586	0.174101	3.30605	0.000946228	0.0239904	12h
MSH6	610.419	-0.298878	0.0989064	-3.02182	0.00251257	0.0487487	12h
MSI2	1064.45	0.243209	0.0772683	3.14759	0.0016462	0.036197	12h
MT2A	483.711	-1.09914	0.117304	-9.37003	7.2514e-21	4.05788e-18	12h
MTR	652.778	-0.279241	0.0921479	-3.03036	0.00244262	0.0476812	12h
MVP	3019.88	-0.18068	0.053063	-3.40501	0.00066162	0.01842	12h
MYBL2	357.612	-0.398894	0.122683	-3.25142	0.0011483	0.0277407	12h
MYH9	6711.28	0.225287	0.0468936	4.80422	1.55358e-06	0.000118454	12h
MYO1E	4412.04	0.173808	0.04584	3.79163	0.000149662	0.00559632	12h
MYOF	3426.23	0.289097	0.0490511	5.89381	3.77396e-09	5.34661e-07	12h
MYRF	2191.9	-0.227287	0.0644253	-3.52792	0.000418841	0.0127382	12h
NAT14	368.985	-0.514611	0.122287	-4.20821	2.57397e-05	0.00127469	12h
NAV3	281.071	0.457115	0.14189	3.22161	0.00127472	0.0297222	12h
NCAPG	137.423	-0.758219	0.179609	-4.22151	2.42675e-05	0.00121795	12h
NCAPG2	306.647	-0.444039	0.126121	-3.52073	0.000430354	0.0129476	12h
NCAPH	136.892	-0.657708	0.187932	-3.49971	0.000465769	0.0137852	12h
NCEH1	519.456	0.338512	0.101172	3.34591	0.000820121	0.0215972	12h
NCOA3	3045.93	0.418569	0.0510637	8.197	2.46464e-16	9.85152e-14	12h
NCOA7	745.438	0.564255	0.0925595	6.09613	1.08665e-09	1.62157e-07	12h
NEAT1	6256.17	-0.311439	0.0547951	-5.6837	1.31814e-08	1.69571e-06	12h
NECTIN1	222.245	-0.649932	0.144712	-4.49122	7.08174e-06	0.000430754	12h
NEDD4	1458.17	0.30846	0.0837297	3.684	0.000229602	0.00788254	12h
NEDD9	617.169	0.45264	0.0900009	5.02928	4.92317e-07	4.48117e-05	12h
NEFL	455.483	-0.517277	0.107678	-4.80393	1.55582e-06	0.000118454	12h
NFIC	1811.87	-0.245281	0.0690821	-3.55057	0.000384398	0.0119505	12h
NFKB1	422.979	0.582148	0.111022	5.24353	1.57532e-07	1.64776e-05	12h
NFKB2	728.119	1.4596	0.0966252	15.1058	1.48207e-51	2.36962e-48	12h
NFKBIA	858.839	0.899826	0.095804	9.39236	5.86692e-21	3.45593e-18	12h
NFKBIB	438.022	0.418696	0.108735	3.85063	0.000117816	0.00459442	12h
NFKBIE	91.2684	0.720243	0.224455	3.20885	0.00133265	0.030754	12h
NFKBIZ	186.646	0.923295	0.157888	5.8478	4.98125e-09	6.7988e-07	12h
NIPAL3	293.319	-0.401379	0.131867	-3.04382	0.00233595	0.0466857	12h
NME4	1030.66	-0.346465	0.0840809	-4.12061	3.77864e-05	0.0017621	12h
NOL4L	377.583	-0.344834	0.113798	-3.03022	0.00244375	0.0476812	12h
NOTCH3	1143.54	-0.461989	0.0787438	-5.86699	4.43785e-09	6.1319e-07	12h
NPC1	1055.48	0.302429	0.0779582	3.87937	0.000104727	0.00420204	12h
NQO1	15168	-0.150183	0.0426136	-3.52429	0.000424623	0.0128097	12h
NR0B1	224.193	-0.718576	0.15383	-4.67123	2.99408e-06	0.00020685	12h
NR4A1	352.346	0.429462	0.123254	3.48436	0.000493309	0.0143034	12h
NRG1	1311.4	0.372432	0.0808477	4.60659	4.09327e-06	0.00027269	12h
NRP2	1665.06	0.320916	0.078176	4.10505	4.04234e-05	0.0018695	12h
NRSN2	593.003	-0.295705	0.0974147	-3.03553	0.00240116	0.0473129	12h
NUAK2	371.973	0.659541	0.123771	5.32871	9.89125e-08	1.09607e-05	12h
NUCKS1	2930	-0.396897	0.0573609	-6.9193	4.5388e-12	9.96044e-10	12h
OPTN	721.891	0.483099	0.0907938	5.32084	1.03288e-07	1.13334e-05	12h
OSGIN2	1404.91	0.288519	0.075778	3.80743	0.000140421	0.00529155	12h
OSMR	1996.64	0.442679	0.0599711	7.38154	1.56474e-13	4.37815e-11	12h
OTUB2	70.4208	1.58587	0.281393	5.63578	1.74267e-08	2.1671e-06	12h
P3H4	714.915	-0.472339	0.102634	-4.60219	4.18079e-06	0.000274295	12h
PAPPA	3243.79	0.446458	0.0599645	7.44537	9.66716e-14	2.77423e-11	12h
PAQR5	1180.62	0.322974	0.0886326	3.64396	0.000268471	0.00891611	12h
PARVA	855.776	-0.260767	0.0827588	-3.15093	0.0016275	0.035927	12h
PBK	125.022	-0.885076	0.192317	-4.60217	4.1811e-06	0.000274295	12h
PCED1B	504.576	0.331558	0.108137	3.06609	0.00216876	0.0444555	12h
PDLIM5	3556.43	0.166639	0.0531826	3.13333	0.00172837	0.037781	12h
PDP1	180.682	0.533544	0.171374	3.11333	0.00184987	0.0398917	12h
PDXK	4183.71	0.219908	0.0608311	3.61506	0.000300282	0.00971316	12h
PEAK1	511.171	0.324693	0.101853	3.18786	0.00143328	0.0325621	12h
PEG10	2521.16	-0.258778	0.0643325	-4.02252	5.75795e-05	0.00256745	12h
PERP	4414.74	-0.170463	0.0524344	-3.25098	0.00115008	0.0277407	12h
PFKFB4	95.9524	1.03071	0.236707	4.35435	1.33461e-05	0.000739456	12h
PFKP	2141.66	0.183931	0.05835	3.15221	0.00162041	0.0358411	12h
PGM2L1	684.236	0.438254	0.0992318	4.41647	1.00326e-05	0.000573713	12h
PHACTR2	418.548	0.393617	0.116922	3.36648	0.000761345	0.0205141	12h
PHLDA1	1532.9	0.325607	0.0696627	4.67405	2.95311e-06	0.000205287	12h
PIGO	693.419	-0.286317	0.0903047	-3.17056	0.00152143	0.0341925	12h
PIK3C2B	439.509	-0.391225	0.114251	-3.42424	0.000616516	0.0173368	12h
PLA2G4C	63.5243	1.25999	0.274938	4.58283	4.58714e-06	0.000291701	12h
PLAU	535.843	0.685673	0.0996355	6.88182	5.90928e-12	1.27186e-09	12h
PLEKHG4	268.456	-0.498501	0.131834	-3.78128	0.000156023	0.0057441	12h
PLK1	354.562	-0.55136	0.123927	-4.44908	8.62407e-06	0.000502711	12h
PLK2	783.416	0.487218	0.096294	5.05969	4.19938e-07	3.91662e-05	12h
PLOD2	1570.74	0.308648	0.0719244	4.29128	1.77646e-05	0.00092907	12h
PLPP2	679.97	0.277057	0.0872531	3.17532	0.00149671	0.0337725	12h
PLPP3	267.098	0.532435	0.138316	3.84942	0.000118398	0.00460107	12h
PMEPA1	3928.6	0.82927	0.0955058	8.68293	3.8569e-18	1.7986e-15	12h
PNKD	758.739	0.306544	0.0873031	3.51126	0.000445985	0.0133462	12h
PNRC1	671.392	0.338047	0.0907913	3.72334	0.000196603	0.0068659	12h
POLD1	410.672	-0.356941	0.113655	-3.14057	0.00168622	0.0370043	12h
POLE	457.965	-0.346368	0.109389	-3.16639	0.00154345	0.0346179	12h
POLQ	122.204	-0.958412	0.209271	-4.57976	4.65509e-06	0.000294349	12h
POLR2A	2044.87	-0.220218	0.0662409	-3.3245	0.000885762	0.0227895	12h
PPFIA3	146.088	0.729529	0.182042	4.00749	6.13678e-05	0.00271474	12h
PPFIBP2	294.694	0.433892	0.129518	3.35006	0.000807952	0.0213832	12h
PPP1R13L	207.55	0.871144	0.173611	5.01778	5.22715e-07	4.66997e-05	12h
PRC1	508.688	-0.410116	0.0979208	-4.18824	2.81124e-05	0.00136797	12h
PRKCQ	38.0011	-1.75659	0.36962	-4.75243	2.0099e-06	0.000149297	12h
PRRT2	166.629	0.610872	0.184983	3.30231	0.000958913	0.0241715	12h
PTGES2	332.423	-0.484458	0.134397	-3.60468	0.000312532	0.0100225	12h
PTGS2	1559.66	0.996352	0.0701108	14.2111	7.81777e-46	9.72183e-43	12h
PTP4A1	3616.63	0.236359	0.0676104	3.49589	0.000472481	0.0138793	12h
PTPRJ	1578.97	0.289561	0.062925	4.60168	4.19089e-06	0.000274295	12h
PYGB	2815.93	-0.212062	0.0578688	-3.66453	0.000247795	0.00830337	12h
RAB10	1973.64	-0.276503	0.0686421	-4.02819	5.62079e-05	0.00252642	12h
RAB26	427.562	-0.35617	0.10466	-3.40311	0.000666235	0.0185025	12h
RAI14	1134.45	0.272704	0.0817842	3.33443	0.000854741	0.022201	12h
RALGAPA2	690.809	0.428999	0.088663	4.83853	1.30804e-06	0.000103827	12h
RAP1GAP	830.414	-0.664544	0.0934281	-7.11289	1.13636e-12	2.59554e-10	12h
RAP2B	910.755	0.307235	0.0864513	3.55385	0.000379632	0.011864	12h
RARRES1	111.877	0.684029	0.207733	3.29283	0.000991852	0.0249456	12h
RASSF3	734.247	0.3209	0.0852843	3.76271	0.000168085	0.0061277	12h
RBBP6	618.389	-0.283598	0.091271	-3.10721	0.00188864	0.0404699	12h
RBPMS	651.064	0.284351	0.0943559	3.0136	0.00258168	0.0495583	12h
RCCD1	297.724	-0.472444	0.13192	-3.5813	0.000341893	0.0109016	12h
RELB	396.447	1.57692	0.130196	12.1119	9.13777e-34	9.29726e-31	12h
RFC5	137.26	-0.600609	0.179287	-3.34998	0.000808176	0.0213832	12h
RFWD3	449.811	-0.366947	0.105028	-3.4938	0.000476192	0.0139517	12h
RHBDF2	527.42	0.401922	0.106378	3.77823	0.000157945	0.00579222	12h
RIOK3	352.963	0.39318	0.120536	3.26194	0.00110653	0.0271252	12h
RIPK2	296.17	0.465219	0.132642	3.50734	0.000452614	0.0134971	12h
RND1	158.166	0.557502	0.17289	3.22461	0.00126146	0.0294745	12h
RNF115	237.916	-0.571435	0.160822	-3.55321	0.000380554	0.011864	12h
RNF145	1788.89	0.361556	0.0624806	5.78669	7.17875e-09	9.68007e-07	12h
RNF19A	462.447	-0.393248	0.10459	-3.7599	0.000169981	0.00617672	12h
ROBO1	624.227	0.303114	0.0935693	3.23946	0.00119755	0.0284561	12h
RPA1	538.125	-0.3425	0.099885	-3.42895	0.000605929	0.0171252	12h
RPP25	183.752	-0.488615	0.161109	-3.03283	0.00242272	0.0474897	12h
RRAS	470.787	0.431755	0.112104	3.85139	0.000117447	0.00459442	12h
RRBP1	2155.87	-0.34812	0.0570863	-6.09814	1.07308e-09	1.62157e-07	12h
RRM2	387.37	-0.38754	0.116851	-3.31652	0.000911472	0.0232904	12h
RTN2	133.841	0.952679	0.204044	4.66899	3.02678e-06	0.000207826	12h
RTN4RL2	827.966	0.342943	0.0878362	3.90435	9.4478e-05	0.00390184	12h
SAMD11	355.181	-0.409372	0.133735	-3.06106	0.00220551	0.0449619	12h
SAMD4A	125.328	0.646412	0.205239	3.14955	0.00163519	0.0360258	12h
SAPCD2	132.326	-0.874421	0.186677	-4.68413	2.81152e-06	0.000197902	12h
SAT1	1158.95	0.267203	0.0704825	3.79106	0.000150009	0.00559632	12h
SCAF11	1042.56	-0.297611	0.086433	-3.44325	0.000574765	0.0164521	12h
SCARA3	548.637	-0.468869	0.0962056	-4.87362	1.09573e-06	8.88655e-05	12h
SEC61A1	2103.59	0.18228	0.060352	3.02029	0.00252532	0.0488986	12h
SEMA3B	364.833	-0.399528	0.117756	-3.39284	0.000691724	0.0190989	12h
SEMA3C	1224.07	0.426229	0.0691839	6.16081	7.2374e-10	1.12501e-07	12h
SEMA6B	180.57	-0.844049	0.186606	-4.52317	6.09203e-06	0.000378789	12h
SERPINB8	181.517	0.596275	0.166929	3.57202	0.000354236	0.0111679	12h
SERPINE1	1615.41	0.549455	0.107487	5.11182	3.19064e-07	3.02624e-05	12h
SERPINE2	1669.14	0.328296	0.0667471	4.91851	8.72042e-07	7.33826e-05	12h
SERPINH1	770.253	-0.582584	0.0874139	-6.66466	2.65277e-11	5.03216e-09	12h
SF3B1	1817.1	-0.196232	0.0621898	-3.15537	0.00160294	0.0355955	12h
SH3KBP1	1020.59	0.229834	0.0754028	3.04808	0.00230306	0.0464431	12h
SHB	996.625	0.240042	0.0791483	3.03281	0.00242286	0.0474897	12h
SHCBP1	172.718	-0.646052	0.166744	-3.87452	0.000106836	0.0042552	12h
SHROOM3	239.732	0.586057	0.14882	3.93803	8.21542e-05	0.00349504	12h
SLC11A2	409.21	0.455498	0.112873	4.03549	5.44893e-05	0.00245905	12h
SLC12A4	413.485	0.376208	0.123993	3.03411	0.00241248	0.0474526	12h
SLC23A2	3743.25	0.253792	0.0477155	5.31886	1.04421e-07	1.13464e-05	12h
SLC24A1	244.511	-0.525552	0.13851	-3.79433	0.000148042	0.00556002	12h
SLC25A10	319.083	-0.517133	0.127501	-4.0559	4.99416e-05	0.00228141	12h
SLC25A37	716.535	0.284394	0.0881635	3.22576	0.00125641	0.0294745	12h
SLC25A39	719.832	-0.343142	0.0864105	-3.97106	7.15522e-05	0.00310392	12h
SLC2A6	513.296	0.371619	0.102427	3.62815	0.000285464	0.00934186	12h
SLC30A1	218.386	-0.457809	0.15196	-3.01269	0.0025894	0.0495583	12h
SLC39A1	1318.38	0.260108	0.0694159	3.7471	0.000178892	0.00639669	12h
SLC39A10	1325.96	1.00693	0.0823789	12.2231	2.33861e-34	2.61737e-31	12h
SLC39A8	283.933	1.06135	0.138834	7.64472	2.09395e-14	6.69585e-12	12h
SLC40A1	282.584	-0.557159	0.142854	-3.90019	9.61164e-05	0.00392963	12h
SLC4A2	4409.6	-0.159596	0.0519497	-3.07212	0.00212548	0.0438899	12h
SLC50A1	340.832	0.373529	0.122788	3.04206	0.00234963	0.0468753	12h
SLC51B	132.193	-0.838209	0.20555	-4.07789	4.54471e-05	0.00209318	12h
SLC7A5	4996	0.197599	0.0569359	3.47054	0.000519411	0.0150121	12h
SLC9A2	267.972	-0.464792	0.135888	-3.42039	0.000625313	0.0175401	12h
SLC9A3R1	1065.41	-0.34632	0.0770085	-4.49717	6.88649e-06	0.000421167	12h
SLC9A3R2	1046.88	-0.356668	0.0853395	-4.1794	2.92282e-05	0.00141001	12h
SMAD3	2136.47	0.501613	0.0624723	8.02936	9.79828e-16	3.78146e-13	12h
SMARCA2	505.614	-0.346961	0.103636	-3.34789	0.000814281	0.0214939	12h
SMARCD3	270.477	-0.511719	0.13745	-3.72293	0.000196922	0.0068659	12h
SMC1A	1306.9	-0.251591	0.0731827	-3.43785	0.000586356	0.0167411	12h
SMC4	1113.39	-0.322636	0.083377	-3.86961	0.00010901	0.00432638	12h
SMOX	1094.21	0.221389	0.0728578	3.03864	0.00237649	0.0471222	12h
SMURF2	177.143	0.596845	0.168989	3.53185	0.000412656	0.0126599	12h
SNHG16	734.775	0.375081	0.0885184	4.23733	2.26198e-05	0.00114552	12h
SOBP	43.7014	-1.00312	0.329973	-3.04	0.0023658	0.0470302	12h
SOD2	3275.06	1.90266	0.0579592	32.8275	2.38485e-236	2.66912e-232	12h
SOX4	1993.17	0.451505	0.0667505	6.76407	1.34168e-11	2.63441e-09	12h
SPHK2	375.957	0.788407	0.127884	6.16502	7.04762e-10	1.11094e-07	12h
SPRED3	109.864	0.628854	0.208612	3.01446	0.00257434	0.0495583	12h
SQSTM1	22072	-0.176095	0.0419121	-4.20155	2.65099e-05	0.00130704	12h
SRC	3776.94	0.162484	0.0514758	3.15651	0.00159668	0.0355269	12h
SRSF7	462.463	-0.392882	0.104884	-3.74585	0.000179781	0.00640799	12h
SSBP3	136.962	-0.929302	0.192043	-4.83905	1.30464e-06	0.000103827	12h
ST3GAL1	526.69	0.413621	0.109212	3.78734	0.00015227	0.00564307	12h
STOM	660.938	0.367812	0.0911278	4.03622	5.43185e-05	0.00245905	12h
STX10	268.624	0.42213	0.134677	3.13438	0.00172216	0.037719	12h
SYNM	1016.61	-0.37315	0.0745038	-5.00848	5.48623e-07	4.8348e-05	12h
SYNPO	1424.67	0.251936	0.0761086	3.31022	0.00093223	0.0237125	12h
SYP	62.7252	0.935215	0.302625	3.09034	0.00199929	0.0421394	12h
SYT11	101.551	0.942431	0.240494	3.91872	8.90198e-05	0.00371757	12h
TACC3	357.002	-0.544201	0.131442	-4.14024	3.46937e-05	0.00163148	12h
TAF15	1553.13	-0.222331	0.0696725	-3.19108	0.00141743	0.0323752	12h
TAP1	259.544	0.507832	0.157184	3.23082	0.00123437	0.0290231	12h
TAP2	172.528	0.590373	0.180202	3.27617	0.00105225	0.0262467	12h
TBC1D4	386.67	-0.349819	0.116099	-3.01312	0.00258581	0.0495583	12h
TBC1D5	890.696	0.319661	0.0799086	4.00034	6.32519e-05	0.00278707	12h
TCHP	155.828	-0.679155	0.177991	-3.81567	0.000135815	0.00517019	12h
TELO2	264.103	-0.504307	0.134517	-3.74902	0.000177529	0.00638877	12h
TESC	917.54	0.263622	0.0876026	3.00929	0.00261857	0.0498419	12h
TFPI2	2376.23	0.594592	0.0703755	8.44884	2.94204e-17	1.21953e-14	12h
TGFB2	501.225	0.903984	0.106634	8.47746	2.30154e-17	9.90725e-15	12h
TGFBI	10727.5	0.190419	0.0510328	3.73131	0.000190484	0.00670409	12h
TGFBR1	461.19	0.366154	0.109667	3.33879	0.000841437	0.0220032	12h
TGM2	3100.98	0.437687	0.0688573	6.35643	2.06492e-10	3.39861e-08	12h
THEM6	409.905	-0.53298	0.116206	-4.58651	4.50719e-06	0.000289911	12h
THRAP3	1011.87	-0.230701	0.0757217	-3.0467	0.00231371	0.0465739	12h
TIGAR	413.218	0.404186	0.11037	3.6621	0.000250158	0.00835752	12h
TK1	261.065	-0.668588	0.135482	-4.9349	8.01919e-07	6.8512e-05	12h
TK2	335.533	-0.541074	0.123443	-4.38319	1.16956e-05	0.000654486	12h
TMC7	157.649	0.560138	0.184404	3.03756	0.00238504	0.0471222	12h
TMCC1	482.316	0.339754	0.109058	3.11534	0.00183732	0.0396976	12h
TMEM132A	1307.92	0.389674	0.0776083	5.02104	5.13935e-07	4.63868e-05	12h
TMEM158	210.561	0.871513	0.174226	5.0022	5.66804e-07	4.91757e-05	12h
TMEM198	55.6035	1.06084	0.31271	3.3924	0.000692829	0.0190989	12h
TMEM47	334.548	0.559323	0.131144	4.26494	1.99953e-05	0.00103128	12h
TMPO	849.536	-0.345042	0.0830733	-4.15346	3.27479e-05	0.00155897	12h
TNFAIP2	5240.83	1.05704	0.0525283	20.1233	4.61663e-90	1.72231e-86	12h
TNFAIP3	203.944	2.70893	0.184332	14.696	6.84247e-49	9.57262e-46	12h
TNFAIP8	94.468	0.702455	0.230198	3.05152	0.00227684	0.0460803	12h
TNFRSF10B	1999.08	0.58501	0.059309	9.86375	5.97724e-23	4.45982e-20	12h
TNFRSF12A	618.114	0.425138	0.0940617	4.51977	6.19054e-06	0.000382788	12h
TNIP1	1054.71	0.632399	0.0849221	7.44681	9.5623e-14	2.77423e-11	12h
TNS2	793.43	-0.521586	0.0950058	-5.49004	4.01838e-08	4.64754e-06	12h
TNS3	4965.19	0.364221	0.053403	6.82023	9.08977e-12	1.84969e-09	12h
TOP2A	1601.73	-0.465111	0.0700297	-6.64162	3.10254e-11	5.78727e-09	12h
TP53I11	893.909	-0.282176	0.0825615	-3.41777	0.000631369	0.0176657	12h
TPBG	1164.8	0.350789	0.076367	4.59346	4.35958e-06	0.000282037	12h
TPCN1	1843.24	0.243671	0.0642976	3.78973	0.000150813	0.00560764	12h
TPM1	1607.74	0.480221	0.0658159	7.29643	2.95505e-13	7.87449e-11	12h
TPM4	2389.93	0.296641	0.0574406	5.16431	2.41333e-07	2.3693e-05	12h
TPPP	196.978	-0.713731	0.160125	-4.45732	8.29893e-06	0.000486291	12h
TPX2	503.652	-0.342558	0.101677	-3.36907	0.000754225	0.0204886	12h
TRANK1	182.44	0.65839	0.17636	3.73322	0.000189046	0.00667451	12h
TRIB1	472.175	0.352518	0.105158	3.35227	0.000801507	0.0213582	12h
TRIM16	1008.99	0.335022	0.0771203	4.34415	1.39817e-05	0.000767074	12h
TRIM16L	930.302	0.297835	0.0788429	3.77757	0.000158365	0.00579222	12h
TRIM28	3785.14	-0.386161	0.0550226	-7.01823	2.24697e-12	5.02962e-10	12h
TRIP11	591.602	-0.355148	0.104259	-3.4064	0.000658255	0.018372	12h
TRNP1	1916.68	-0.286696	0.0662415	-4.32804	1.50442e-05	0.000817353	12h
TROAP	91.4614	-0.893708	0.231657	-3.85789	0.000114371	0.00449136	12h
TSC22D4	585.725	-0.36151	0.101155	-3.57381	0.000351828	0.0111327	12h
TSKU	3616.8	-0.261374	0.0571503	-4.57345	4.79759e-06	0.000301655	12h
TSPAN10	71.0557	-0.815125	0.257861	-3.1611	0.00157176	0.035042	12h
TTC7A	554.708	0.29728	0.0988133	3.0085	0.00262537	0.0498864	12h
TUBB	4501.93	-0.17412	0.0498512	-3.4928	0.000477989	0.0139678	12h
TUBB4A	196.278	-0.78915	0.171027	-4.61418	3.94644e-06	0.000264482	12h
TXNRD1	9261.7	-0.159591	0.0411681	-3.87656	0.000105945	0.00423477	12h
U2SURP	701.627	-0.375528	0.0953968	-3.93649	8.26834e-05	0.00349504	12h
UBE2C	192.323	-0.612487	0.157151	-3.89743	9.72196e-05	0.00395053	12h
UBTF	936.045	-0.644872	0.0887262	-7.26811	3.6454e-13	9.4882e-11	12h
UCP2	759.42	-0.304621	0.0886703	-3.43543	0.000591612	0.0168482	12h
UGDH	3878.93	-0.213073	0.0484848	-4.39463	1.1096e-05	0.000627202	12h
UHRF1	101.909	-0.79438	0.214567	-3.70225	0.000213699	0.00737638	12h
UQCC3	151.973	-0.762667	0.179045	-4.25963	2.04762e-05	0.00105124	12h
USB1	647.414	0.309036	0.0929138	3.32605	0.000880874	0.022716	12h
VASN	277.334	-0.592539	0.141935	-4.17474	2.98329e-05	0.001433	12h
VCL	2779.34	0.180905	0.0518312	3.49027	0.000482537	0.0140274	12h
VEGFA	476.529	0.38444	0.104522	3.67808	0.000234992	0.00799402	12h
VHL	1013.79	0.238984	0.0765712	3.12107	0.00180194	0.0390083	12h
VPS4A	696.834	-0.413709	0.0965765	-4.28374	1.83776e-05	0.000956662	12h
WDHD1	161.052	-0.556899	0.170548	-3.26536	0.00109326	0.0269509	12h
WDR1	2120.87	0.22608	0.0575091	3.93121	8.45211e-05	0.00355624	12h
WEE1	197.005	-0.511297	0.160103	-3.19355	0.00140534	0.0321647	12h
WNT7B	1668.52	0.487753	0.0679385	7.17933	7.00552e-13	1.63345e-10	12h
WSCD1	46.2043	-1.03516	0.318041	-3.2548	0.00113473	0.0276084	12h
WWC1	870.356	0.382716	0.0882433	4.33706	1.44403e-05	0.000788372	12h
YWHAQ	1865.83	-0.195898	0.0603409	-3.24653	0.00116822	0.0280574	12h
ZC3H12A	230.184	1.14982	0.148888	7.72272	1.13871e-14	3.74838e-12	12h
ZC3H12C	190.279	0.812845	0.159963	5.08147	3.74533e-07	3.52249e-05	12h
ZFP36L1	3658.94	0.44453	0.0571741	7.77501	7.54392e-15	2.63849e-12	12h
ZMYM3	521.796	-0.431809	0.100521	-4.29573	1.74122e-05	0.000923587	12h
ZNF143	164.812	1.27163	0.187158	6.79445	1.08725e-11	2.17295e-09	12h
ZNF22	39.9359	-1.16754	0.375731	-3.10739	0.0018875	0.0404699	12h
ZNF252P	239.683	-0.587968	0.146433	-4.01526	5.93812e-05	0.00263728	12h
ZNF341	127.473	1.38552	0.211856	6.5399	6.15612e-11	1.09364e-08	12h
ZNF398	190.911	-0.486619	0.157171	-3.0961	0.00196081	0.0414157	12h
ZNF445	230.434	-0.568137	0.142969	-3.97385	7.07204e-05	0.00309181	12h
ZNF467	199.787	-0.732751	0.156059	-4.69534	2.66159e-06	0.000189736	12h
ZNF469	536.456	-0.470811	0.110713	-4.25252	2.11383e-05	0.00108027	12h
ZNF496	285.205	-0.533907	0.137629	-3.87932	0.000104751	0.00420204	12h
ZNF497	116.965	0.644198	0.198239	3.2496	0.00115568	0.027816	12h
ZNF619	47.3033	-1.20628	0.34145	-3.53282	0.000411154	0.0126599	12h
ZNF628	199.091	0.775958	0.165399	4.69143	2.71299e-06	0.000192176	12h
ZNF629	459.114	-0.590071	0.112596	-5.2406	1.60056e-07	1.65866e-05	12h
ZNF641	307.498	0.418351	0.132167	3.16532	0.00154912	0.0346756	12h
ZSWIM4	179.964	0.80729	0.16606	4.86143	1.16544e-06	9.38385e-05	12h
ZWINT	212.705	-0.43259	0.142768	-3.03002	0.00244541	0.0476812	12h
A1BG	61.3212	0.716202	0.269922	2.65336	0.00796943	0.0401318	24h
AAAS	384.639	-0.714052	0.119367	-5.98198	2.20436e-09	5.88028e-08	24h
AAMDC	42.0538	-1.1958	0.366821	-3.2599	0.0011145	0.00811129	24h
AARS	1944.72	-0.549071	0.0622966	-8.81383	1.20946e-18	1.0077e-16	24h
AARS2	146.038	-0.502058	0.184677	-2.71857	0.00655649	0.0343373	24h
AASS	19.2126	1.93762	0.544743	3.55694	0.000375198	0.00322234	24h
AATF	675.434	-0.291129	0.0919078	-3.16762	0.00153692	0.0105739	24h
ABALON	31.4826	1.46063	0.382589	3.81774	0.000134678	0.00132114	24h
ABCA1	715.191	0.747536	0.0889515	8.40387	4.32012e-17	2.98019e-15	24h
ABCA3	979.911	-0.21281	0.078106	-2.72463	0.00643743	0.033838	24h
ABCB10	194.082	-0.493908	0.168583	-2.92977	0.00339211	0.020291	24h
ABCC1	5606.9	-0.337239	0.0437039	-7.71644	1.19621e-14	6.50363e-13	24h
ABCC10	240.758	0.440988	0.144244	3.05724	0.00223382	0.0143814	24h
ABCC2	7502.98	-0.374674	0.0451481	-8.29877	1.05194e-16	6.8515e-15	24h
ABCD3	382.236	-0.325038	0.115139	-2.82301	0.00475745	0.0266214	24h
ABCE1	371.325	-0.361709	0.118812	-3.04438	0.0023316	0.0148914	24h
ABHD10	136.246	-0.623963	0.187949	-3.31985	0.000900667	0.00680994	24h
ABHD11	172.747	-0.479549	0.175921	-2.72593	0.006412	0.0337459	24h
ABHD17C	367.509	0.966631	0.120416	8.02744	9.95259e-16	5.91211e-14	24h
ABLIM1	1555.82	0.338565	0.066064	5.1248	2.97853e-07	5.41325e-06	24h
ABR	1465.87	-0.187671	0.0664312	-2.82504	0.00472752	0.0265002	24h
ABTB1	142.498	0.697855	0.183021	3.81299	0.000137298	0.00134376	24h
ABTB2	375.093	0.38928	0.115505	3.37024	0.000751027	0.00586872	24h
ACACA	2075.53	-0.251559	0.059538	-4.22518	2.38745e-05	0.000287907	24h
ACBD5	795.962	-0.266075	0.0970298	-2.7422	0.0061029	0.0324788	24h
ACBD6	296.324	-0.494535	0.133779	-3.69666	0.000218458	0.00200504	24h
ACER2	52.1229	1.49654	0.305211	4.90329	9.42467e-07	1.53852e-05	24h
ACLY	7283.05	-0.316772	0.0411612	-7.6959	1.40505e-14	7.5432e-13	24h
ACO1	1013.65	0.506727	0.0767547	6.60189	4.05935e-11	1.39266e-09	24h
ACOT9	472.554	0.30002	0.108049	2.7767	0.00549138	0.0299376	24h
ACSF3	201.48	-0.625829	0.163876	-3.81893	0.000134034	0.00131683	24h
ACSL3	1664.31	-0.17715	0.0671828	-2.63684	0.00836814	0.0417301	24h
ACSL4	1323.02	0.676364	0.079743	8.4818	2.21728e-17	1.59831e-15	24h
ACTA2	140.774	0.565579	0.186219	3.03717	0.00238808	0.0152218	24h
ACTG1	26686.7	0.431628	0.045678	9.44935	3.40942e-21	3.80402e-19	24h
ACTL6A	202.084	-0.748065	0.162149	-4.61344	3.96059e-06	5.72924e-05	24h
ACTN1	3967.51	0.21864	0.0571079	3.82854	0.000128908	0.00127428	24h
ACTR2	1329.03	-0.198258	0.0726454	-2.72912	0.00635042	0.0335456	24h
ACVR2B	201.08	0.552689	0.157288	3.51388	0.000441619	0.00372627	24h
ADAM17	477.09	0.328824	0.106179	3.09688	0.00195569	0.0129884	24h
ADAM19	213.924	0.541595	0.175398	3.0878	0.00201643	0.0133228	24h
ADAMTS10	917.505	0.48291	0.0904713	5.33771	9.41278e-08	1.91707e-06	24h
ADAMTS13	42.6871	0.933523	0.359162	2.59917	0.00934488	0.045643	24h
ADAMTS7	73.8021	1.17305	0.268678	4.36602	1.26531e-05	0.000163844	24h
ADAMTS9	257.893	0.396552	0.137898	2.87568	0.00403159	0.02346	24h
ADAP1	41.5939	-1.39343	0.362836	-3.84037	0.000122847	0.00121907	24h
ADAR	3131.71	-0.195327	0.0575819	-3.39216	0.000693452	0.00548901	24h
ADCY1	483.274	-0.272505	0.101799	-2.67688	0.00743106	0.037957	24h
ADCY5	83.0534	-1.46459	0.249494	-5.87024	4.35177e-09	1.09916e-07	24h
ADD2	319.654	-0.659264	0.12727	-5.18002	2.2186e-07	4.14968e-06	24h
ADGRB2	187.334	-0.665141	0.159718	-4.16446	3.12091e-05	0.000368119	24h
ADGRG1	2032.61	-0.338638	0.0727945	-4.65198	3.28769e-06	4.82107e-05	24h
ADGRG6	1235.2	0.233558	0.0700054	3.33628	0.000849078	0.00649256	24h
ADGRL2	731.185	-0.28386	0.0855614	-3.31762	0.00090787	0.00685999	24h
ADH6	21.534	-1.28592	0.48567	-2.64773	0.0081034	0.0406151	24h
ADI1	361.287	-0.489475	0.125055	-3.91408	9.07505e-05	0.000933751	24h
ADIPOR2	1094.16	0.346256	0.0720501	4.80576	1.54165e-06	2.42116e-05	24h
ADM	273.688	0.90659	0.142629	6.35627	2.06714e-10	6.48496e-09	24h
ADNP	1022.27	-0.383874	0.0749399	-5.12243	3.0163e-07	5.47414e-06	24h
ADORA1	73.2062	-0.955983	0.243731	-3.92229	8.77131e-05	0.000906157	24h
ADRA1B	152.176	0.533405	0.17107	3.11806	0.00182049	0.0122361	24h
ADRA2C	96.6885	-0.918263	0.227479	-4.03669	5.42109e-05	0.000597577	24h
AEN	522.728	0.302438	0.0997886	3.03079	0.00243913	0.0154933	24h
AGFG1	1240.25	-0.283127	0.0696274	-4.06632	4.77622e-05	0.000531054	24h
AGK	222.054	-0.914255	0.155007	-5.89814	3.67631e-09	9.49108e-08	24h
AGPAT5	496.648	0.311921	0.100768	3.09542	0.00196531	0.0130455	24h
AGR2	579.958	-0.541163	0.193731	-2.79338	0.00521605	0.0286626	24h
AGRN	5258.57	0.515739	0.0556654	9.26498	1.95107e-20	2.0353e-18	24h
AGTRAP	426.317	0.497111	0.116232	4.27688	1.89531e-05	0.000234059	24h
AHCTF1	323.449	-0.336004	0.125853	-2.66982	0.00758929	0.0385656	24h
AHCYL1	1233.19	-0.186274	0.0725151	-2.56877	0.0102061	0.0489916	24h
AHCYL2	578.168	0.569012	0.096311	5.90806	3.46155e-09	8.99093e-08	24h
AHNAK	6848.78	-0.148157	0.0431051	-3.4371	0.000587974	0.00475981	24h
AHR	607.987	0.291343	0.0965785	3.01664	0.0025559	0.0160522	24h
AHSA1	966.891	-0.216811	0.0758699	-2.85767	0.00426758	0.0244125	24h
AIFM1	622.229	-0.268091	0.0916663	-2.92464	0.00344855	0.0205424	24h
AIFM2	621.136	0.34876	0.0993081	3.51189	0.000444927	0.00374597	24h
AIP	296.858	0.349739	0.128361	2.72466	0.00643671	0.033838	24h
AK4	148.068	1.00558	0.18585	5.41073	6.2769e-08	1.32248e-06	24h
AK5	59.0073	-1.04583	0.321962	-3.24831	0.00116093	0.00838731	24h
AKAP12	1939.05	0.473412	0.063708	7.43097	1.07805e-13	5.18068e-12	24h
AKR1B10	17647.9	-0.873589	0.0534516	-16.3435	4.83608e-60	4.77321e-57	24h
AKR1B15	379.684	-0.512548	0.121074	-4.23334	2.30247e-05	0.000278707	24h
AKR1C1	2875.38	-0.254354	0.0626967	-4.0569	4.97292e-05	0.000551015	24h
AKR1C2	11174.2	-0.382049	0.0473173	-8.07419	6.79255e-16	4.09179e-14	24h
AKR1C3	7474.25	-0.282865	0.0401241	-7.04976	1.79225e-12	7.51515e-11	24h
AKT1S1	1552.96	0.380504	0.0754058	5.04608	4.50955e-07	7.85695e-06	24h
AKT3	685.618	0.301321	0.0908925	3.31514	0.000915964	0.00690525	24h
ALDH16A1	449.619	-0.342818	0.105395	-3.2527	0.00114313	0.00827734	24h
ALDH1A1	44201.1	-0.245072	0.0417289	-5.87294	4.28126e-09	1.08656e-07	24h
ALDH1B1	842.517	-0.250363	0.0817595	-3.06219	0.00219725	0.0142173	24h
ALDH2	1356.21	0.190291	0.0687154	2.76927	0.00561829	0.0304427	24h
ALDH3A2	1924.81	-0.423765	0.0595268	-7.1189	1.08789e-12	4.69991e-11	24h
ALDH3B1	3862.9	0.244644	0.0929946	2.63074	0.00851998	0.0423228	24h
ALDH5A1	319.601	-0.571149	0.134326	-4.25197	2.11896e-05	0.000258445	24h
ALDH7A1	444.582	-0.598244	0.108646	-5.50636	3.66336e-08	8.10425e-07	24h
ALDOA	12322.1	0.338985	0.04397	7.70946	1.26347e-14	6.81159e-13	24h
ALDOC	131.93	1.61372	0.198129	8.1448	3.79909e-16	2.36631e-14	24h
ALKBH5	1417.67	0.345367	0.0656331	5.26208	1.42437e-07	2.79451e-06	24h
ALKBH7	255.987	0.466081	0.155267	3.0018	0.00268384	0.0167534	24h
ALPK2	299.492	0.391423	0.129497	3.02264	0.00250578	0.0157993	24h
ALYREF	411.146	-0.438435	0.112326	-3.90322	9.49209e-05	0.000968918	24h
AMBRA1	587.458	0.252957	0.098208	2.57573	0.0100029	0.0481965	24h
AMIGO2	5527.72	0.535118	0.0512064	10.4502	1.4618e-25	2.34455e-23	24h
AMN1	68.5146	0.79317	0.262354	3.02328	0.00250052	0.0157972	24h
AMPD3	64.8438	0.949482	0.294691	3.22195	0.0012732	0.00902064	24h
AMZ2P1	42.096	1.473	0.339814	4.33471	1.45953e-05	0.000186526	24h
ANAPC5	656.762	-0.739266	0.0949398	-7.78668	6.87948e-15	3.83785e-13	24h
ANGPTL4	71.5236	2.27352	0.277313	8.19837	2.43673e-16	1.5478e-14	24h
ANKRD12	393.906	0.438305	0.12359	3.54644	0.000390472	0.00334232	24h
ANKRD29	101.17	0.898798	0.233453	3.85002	0.000118107	0.00117475	24h
ANKRD33B	105.698	0.631569	0.236132	2.67464	0.00748088	0.0381507	24h
ANKRD40	519.16	-0.404941	0.10653	-3.80119	0.000144003	0.00139766	24h
ANKZF1	182.809	0.912764	0.158501	5.75872	8.47534e-09	2.04797e-07	24h
ANLN	411.953	-1.21062	0.111524	-10.8553	1.88176e-27	3.44927e-25	24h
ANO8	180.951	-1.04482	0.183415	-5.69648	1.22305e-08	2.89004e-07	24h
ANP32A	1034.62	-0.5595	0.0785782	-7.12029	1.07701e-12	4.68445e-11	24h
ANP32E	495.669	-0.557474	0.11303	-4.9321	8.13506e-07	1.35034e-05	24h
ANXA1	4855.58	-0.49738	0.0455086	-10.9294	8.34164e-28	1.59749e-25	24h
ANXA13	365.852	-0.408583	0.128171	-3.18778	0.00143368	0.0099651	24h
ANXA3	319.431	0.802785	0.128785	6.23352	4.56081e-10	1.3641e-08	24h
ANXA6	305.387	-0.417418	0.132975	-3.13907	0.00169482	0.0114999	24h
AP2A1	1634.26	0.277902	0.0729575	3.80909	0.000139477	0.00136094	24h
AP3B2	46.6876	2.13805	0.357299	5.98392	2.17824e-09	5.83487e-08	24h
AP5Z1	394.969	0.404066	0.118313	3.41523	0.000637282	0.00510741	24h
APAF1	247.506	0.416727	0.155857	2.67378	0.00750014	0.0382186	24h
APBA2	261.136	-0.45823	0.146878	-3.11981	0.00180968	0.0121762	24h
APBB1IP	99.2749	0.6663	0.239162	2.78598	0.00533659	0.0292748	24h
APBB3	76.2872	0.785549	0.271404	2.89439	0.0037989	0.0223595	24h
APC2	214.545	0.609242	0.15458	3.94126	8.10541e-05	0.000843345	24h
APLP1	984.272	0.286799	0.0738487	3.88359	0.000102923	0.00104149	24h
APOL1	264.985	0.79702	0.138497	5.75477	8.67583e-09	2.08855e-07	24h
APOL2	360.883	1.56949	0.121025	12.9683	1.8507e-38	6.78468e-36	24h
APOL6	266.473	0.554547	0.151821	3.65263	0.000259564	0.00232737	24h
APOPT1	254.024	0.380663	0.134928	2.82122	0.00478408	0.0267005	24h
APP	9047.13	0.172632	0.0428234	4.03125	5.54799e-05	0.000611041	24h
APPL2	244.52	0.44617	0.143249	3.11464	0.0018417	0.0123463	24h
AQP3	252.342	-0.928838	0.150644	-6.1658	7.01287e-10	2.04971e-08	24h
AQR	667.973	-0.293597	0.0918322	-3.1971	0.00138815	0.00969062	24h
AR	1272.21	-0.185388	0.0710199	-2.61036	0.00904461	0.0444812	24h
ARF3	1758.68	-0.450351	0.0614441	-7.32945	2.31102e-13	1.07049e-11	24h
ARHGAP11A	317.878	-1.23108	0.139057	-8.85309	8.51256e-19	7.43025e-17	24h
ARHGAP21	704.014	-0.25765	0.0901286	-2.85869	0.00425396	0.0243672	24h
ARHGAP22	54.9772	1.0239	0.302471	3.38512	0.000711463	0.00560048	24h
ARHGAP26	1271.48	0.220846	0.0737481	2.9946	0.00274803	0.0170833	24h
ARHGAP29	448.512	-0.771789	0.110763	-6.96792	3.21655e-12	1.30194e-10	24h
ARHGDIA	1757.2	-0.346072	0.0670462	-5.1617	2.44719e-07	4.56394e-06	24h
ARHGEF18	643.062	0.419218	0.0934079	4.48803	7.18843e-06	9.8122e-05	24h
ARHGEF28	894.369	0.242585	0.0785895	3.08674	0.00202367	0.0133528	24h
ARHGEF37	36.8812	1.78195	0.366051	4.86805	1.12704e-06	1.80763e-05	24h
ARHGEF39	66.8822	-0.714173	0.273873	-2.60768	0.00911588	0.0446929	24h
ARHGEF4	46.9102	0.965841	0.333717	2.89419	0.00380133	0.0223635	24h
ARHGEF40	429.108	-0.364543	0.110819	-3.28952	0.00100357	0.00743896	24h
ARID1A	1300.42	-0.441719	0.0750066	-5.88907	3.88376e-09	9.94661e-08	24h
ARID3A	113.062	0.542259	0.198294	2.73461	0.00624536	0.0331133	24h
ARL4C	3220.62	0.286358	0.0582497	4.91603	8.83147e-07	1.45278e-05	24h
ARL6IP1	1410.05	-0.45397	0.0660117	-6.87711	6.10776e-12	2.38202e-10	24h
ARL6IP4	712.286	-0.399248	0.0875768	-4.55884	5.1438e-06	7.23685e-05	24h
ARL6IP5	488.651	-0.369957	0.1123	-3.29436	0.000986472	0.00734615	24h
ARNT2	558.67	0.30129	0.108289	2.78229	0.00539767	0.0295719	24h
ARNTL2	302.994	0.411258	0.136248	3.01845	0.00254074	0.0159805	24h
ARPIN	465.847	-0.588897	0.111471	-5.28298	1.27101e-07	2.5245e-06	24h
ARRB1	458.139	-0.419871	0.108828	-3.85811	0.000114268	0.00114188	24h
ARRB2	450.248	-0.435641	0.121402	-3.58841	0.000332699	0.00289218	24h
ARRDC3	456.425	0.68705	0.116479	5.89851	3.66806e-09	9.48889e-08	24h
ARRDC4	27.9126	1.68152	0.409273	4.10856	3.9813e-05	0.000454889	24h
ARSA	412.082	0.433918	0.117606	3.68958	0.000224621	0.00205718	24h
ARSB	494.679	0.311122	0.102955	3.02192	0.00251174	0.0158214	24h
ASB1	510.367	0.352624	0.105875	3.33057	0.000866684	0.00659574	24h
ASB13	233.386	-0.474015	0.156318	-3.03238	0.00242633	0.0154273	24h
ASCC1	366.719	0.307036	0.11434	2.68529	0.00724668	0.0372823	24h
ASF1A	133.924	-0.782144	0.201434	-3.88287	0.000103231	0.00104378	24h
ASF1B	111.628	-0.777801	0.224531	-3.46411	0.000531981	0.00435878	24h
ASIC3	68.8063	1.05106	0.276554	3.80057	0.000144365	0.00140012	24h
ASPH	10002.7	-0.281843	0.053789	-5.23979	1.60761e-07	3.12534e-06	24h
ASPM	587.002	-1.60367	0.104877	-15.2909	8.78911e-53	6.63371e-50	24h
ASRGL1	30.7066	-1.3537	0.39129	-3.45957	0.000541037	0.00442732	24h
ASS1	85.0221	1.51096	0.237496	6.36204	1.99087e-10	6.26099e-09	24h
ATAD2	337.705	-1.15592	0.132846	-8.70122	3.28344e-18	2.63312e-16	24h
ATAD5	108.464	-0.992789	0.231415	-4.29009	1.786e-05	0.00022292	24h
ATE1	499.541	-0.288752	0.105056	-2.74854	0.00598611	0.0320032	24h
ATF4	1157.03	0.406882	0.078502	5.18307	2.18263e-07	4.08836e-06	24h
ATF5	522.426	-1.19617	0.115229	-10.3808	3.03272e-25	4.57798e-23	24h
ATF6	475.382	-0.492411	0.10419	-4.7261	2.28876e-06	3.47128e-05	24h
ATF7IP	373.626	-0.395359	0.124001	-3.18835	0.00143086	0.0099509	24h
ATG13	1013.27	0.493419	0.0806236	6.12003	9.35591e-10	2.66768e-08	24h
ATG2A	648.869	0.26091	0.0906752	2.87741	0.00400955	0.0233742	24h
ATG9A	733.893	0.271645	0.0882341	3.07868	0.00207921	0.0136044	24h
ATL2	318.49	-0.401209	0.138361	-2.89972	0.00373497	0.0220402	24h
ATP10A	43.7599	-0.966532	0.361799	-2.67146	0.00755212	0.0384224	24h
ATP1B1	3610.51	0.295416	0.0564398	5.23418	1.65718e-07	3.2013e-06	24h
ATP2A2	7726.52	0.123729	0.0426288	2.90248	0.00370226	0.0219	24h
ATP2B1	1965.36	-0.180257	0.0648059	-2.78149	0.00541099	0.0296322	24h
ATP5G1	440.583	-0.287375	0.105878	-2.71419	0.00664376	0.034667	24h
ATP5G3	1001.71	-0.239996	0.0750594	-3.19741	0.00138666	0.00968547	24h
ATP6AP1	1597.86	0.218711	0.0683604	3.19938	0.00137724	0.00964066	24h
ATP6V0A1	790.824	0.40569	0.0883736	4.59063	4.41913e-06	6.32128e-05	24h
ATP6V0A2	306.895	-0.360116	0.134356	-2.68031	0.00735551	0.0376911	24h
ATP6V0C	1592.56	0.206904	0.0781703	2.64683	0.00812495	0.0406913	24h
ATP6V1H	395.557	0.364162	0.117157	3.10833	0.00188146	0.0125418	24h
ATPAF1	299.402	-0.471031	0.129703	-3.63162	0.000281652	0.00250494	24h
ATRN	1389.17	0.203471	0.0700544	2.90446	0.00367882	0.0217826	24h
AUNIP	18.2078	-1.7583	0.584331	-3.00907	0.00262044	0.0163854	24h
AURKA	251.838	-0.685996	0.139168	-4.92928	8.25337e-07	1.36468e-05	24h
AURKB	112.193	-1.09654	0.21784	-5.03372	4.81049e-07	8.31851e-06	24h
AVPI1	431.208	0.568759	0.111972	5.07948	3.78478e-07	6.70753e-06	24h
B2M	1643.61	0.245637	0.0757338	3.24342	0.00118102	0.00848472	24h
B4GALNT1	470.117	-0.321705	0.108436	-2.96678	0.00300938	0.0184312	24h
B4GALT1	3573.16	0.655795	0.056754	11.555	6.96183e-31	1.56715e-28	24h
B4GALT3	212.827	0.37805	0.145125	2.605	0.00918747	0.0449941	24h
BAG1	1063.9	0.605592	0.0741509	8.16702	3.161e-16	1.98817e-14	24h
BAG6	1775.07	0.169573	0.0629073	2.6956	0.00702615	0.0363226	24h
BAIAP2-AS1	224.953	-0.387518	0.143685	-2.69699	0.00699692	0.0362006	24h
BAIAP2L1	753.846	0.401317	0.0883391	4.54292	5.54806e-06	7.72095e-05	24h
BAIAP2L2	90.5727	-1.11284	0.255413	-4.35701	1.31851e-05	0.000170371	24h
BAMBI	234.411	-0.434255	0.141667	-3.06532	0.00217437	0.0140939	24h
BARD1	78.0745	-0.781259	0.269195	-2.9022	0.00370546	0.0219	24h
BARX1	15.6307	2.02448	0.627446	3.22655	0.00125294	0.00891655	24h
BASP1	2884.65	0.390171	0.0582153	6.70221	2.05289e-11	7.35772e-10	24h
BAX	1031.32	0.54508	0.0738427	7.38164	1.56351e-13	7.34851e-12	24h
BAZ1B	1303.73	-0.496918	0.0732104	-6.78753	1.14071e-11	4.27967e-10	24h
BBC3	208.889	0.859424	0.159916	5.37422	7.69132e-08	1.5943e-06	24h
BBS5	35.9305	-1.03609	0.391075	-2.64934	0.0080648	0.0405008	24h
BCAS4	89.5016	-0.639843	0.234771	-2.72539	0.00642246	0.0337871	24h
BCKDHA	543.074	0.481277	0.108112	4.45165	8.52134e-06	0.00011437	24h
BCL2	32.8341	-1.12071	0.380943	-2.94193	0.00326173	0.0196762	24h
BCL2L1	1332.47	0.762049	0.0729427	10.4472	1.50867e-25	2.38984e-23	24h
BCL9L	3631.71	0.251124	0.0612447	4.10033	4.12559e-05	0.000468871	24h
BCLAF1	899.89	-0.34447	0.0807158	-4.26769	1.97507e-05	0.000243206	24h
BCOR	467.726	-0.478422	0.110726	-4.32078	1.55476e-05	0.000197125	24h
BCORL1	416.548	0.36623	0.112892	3.24406	0.00117837	0.00847042	24h
BCS1L	90.036	-0.909139	0.244889	-3.71245	0.000205262	0.00189886	24h
BDNF	138.298	0.570033	0.199648	2.8552	0.00430103	0.0245313	24h
BEND3	82.3385	-0.787845	0.255862	-3.07918	0.00207574	0.0135887	24h
BET1L	516.101	0.338435	0.1051	3.22011	0.0012814	0.00905946	24h
BEX3	1200.04	-0.236627	0.0720825	-3.28273	0.00102806	0.00759417	24h
BFSP1	147.924	0.869101	0.172621	5.03473	4.7853e-07	8.28613e-06	24h
BHLHE40	2111.73	0.46473	0.0739762	6.28215	3.33912e-10	1.01527e-08	24h
BICC1	1691.39	0.433957	0.062392	6.95534	3.51714e-12	1.41026e-10	24h
BIRC3	443.426	1.77481	0.127976	13.8683	9.85919e-44	6.02396e-41	24h
BIRC5	269.185	-1.1007	0.141869	-7.75853	8.59182e-15	4.7518e-13	24h
BLM	106.194	-1.20702	0.223562	-5.39905	6.6996e-08	1.40232e-06	24h
BLOC1S2	263.858	0.338539	0.132111	2.56253	0.0103911	0.049731	24h
BMF	91.7028	0.969233	0.242454	3.99759	6.39912e-05	0.000694646	24h
BMP1	811.145	0.395685	0.0999797	3.95765	7.56899e-05	0.000799196	24h
BMP2	71.2912	1.48934	0.274708	5.42155	5.90833e-08	1.24893e-06	24h
BMP6	241.376	1.23074	0.155892	7.89478	2.90833e-15	1.68094e-13	24h
BMPER	89.2103	0.808546	0.245373	3.29517	0.000983605	0.00732906	24h
BMPR2	821.101	0.237569	0.0848505	2.79985	0.00511265	0.0281667	24h
BMS1	501.569	-0.368559	0.104293	-3.53388	0.000409506	0.00348433	24h
BMT2	95.4232	0.84341	0.225005	3.7484	0.000177967	0.00167658	24h
BNIP3	338.574	0.953381	0.114842	8.3017	1.02636e-16	6.71899e-15	24h
BNIP3L	781.791	0.988861	0.086735	11.4009	4.13643e-30	8.99568e-28	24h
BOLA3	95.2855	-0.711593	0.230977	-3.08079	0.00206449	0.0135496	24h
BOP1	199.309	-0.508082	0.152262	-3.33689	0.000847204	0.00648596	24h
BORCS7	125.05	0.667409	0.20186	3.3063	0.000945362	0.00708504	24h
BPGM	103.103	0.764578	0.219405	3.48478	0.000492544	0.00408786	24h
BPNT1	298.941	0.582487	0.127505	4.56834	4.91594e-06	6.95404e-05	24h
BPTF	1262.83	-0.20753	0.0730597	-2.84055	0.00450357	0.0254812	24h
BRCA1	281.177	-1.3659	0.15709	-8.69504	3.46693e-18	2.72909e-16	24h
BRCA2	97.119	-0.987941	0.22946	-4.3055	1.66607e-05	0.000209376	24h
BRD2	1421.12	-0.260227	0.070457	-3.69342	0.000221255	0.00202781	24h
BRE	380.706	0.334215	0.114754	2.91245	0.00358603	0.0212922	24h
BRI3BP	149.839	-0.538656	0.194291	-2.77242	0.00556413	0.030213	24h
BRIP1	69.9699	-1.00576	0.266428	-3.77498	0.000160023	0.00153	24h
BRSK1	60.802	1.00211	0.277548	3.61058	0.000305517	0.00267927	24h
BTBD11	1457.73	-0.400521	0.0648039	-6.18051	6.38953e-10	1.87178e-08	24h
BTBD9	208.023	0.75097	0.151057	4.97144	6.64562e-07	1.11464e-05	24h
BTG1	2230.73	0.5415	0.0576993	9.38485	6.30031e-21	6.68093e-19	24h
BTG2	172.412	0.632968	0.174415	3.6291	0.000284414	0.00252547	24h
BTN3A2	87.5536	0.789819	0.234575	3.36702	0.000759841	0.0059088	24h
BUB1	185.456	-1.30211	0.163585	-7.95986	1.7223e-15	1.00908e-13	24h
BUB1B	144.71	-1.24613	0.189112	-6.58938	4.41674e-11	1.51123e-09	24h
BVES	116.325	0.719486	0.207435	3.46848	0.000523403	0.00429398	24h
C10orf35	113.243	0.57925	0.21128	2.74162	0.00611372	0.0325094	24h
C10orf54	165.339	0.513177	0.174821	2.93544	0.00333076	0.0200173	24h
C10orf76	321.44	0.459453	0.120451	3.81443	0.000136498	0.00133797	24h
C11orf49	255.014	-0.413245	0.134551	-3.0713	0.00213131	0.0138816	24h
C12orf49	821.269	0.228325	0.0874759	2.61015	0.00905027	0.044487	24h
C12orf57	631.678	0.472505	0.0917537	5.14971	2.60884e-07	4.81151e-06	24h
C14orf159	249.363	-0.381932	0.143025	-2.67038	0.00757651	0.0385159	24h
C14orf80	177.073	-0.499965	0.166989	-2.99399	0.00275353	0.0171092	24h
C15orf48	22.9972	1.96147	0.516842	3.79511	0.000147576	0.00142694	24h
C15orf52	488.231	0.334504	0.108588	3.08049	0.00206663	0.0135528	24h
C16orf45	593.257	0.398472	0.0979004	4.07018	4.69776e-05	0.000523692	24h
C17orf62	460.427	0.296195	0.112673	2.62881	0.00856839	0.0424811	24h
C17orf75	122.282	-1.0065	0.203354	-4.94951	7.43994e-07	1.23976e-05	24h
C18orf54	31.3028	-1.41086	0.417545	-3.37894	0.000727649	0.00571387	24h
C19orf12	503.942	0.337797	0.100237	3.36999	0.000751714	0.00587051	24h
C1GALT1C1	218.225	0.764969	0.1616	4.73373	2.20436e-06	3.35517e-05	24h
C1orf43	1928.55	0.296191	0.0581917	5.08992	3.58205e-07	6.37466e-06	24h
C1QBP	950.061	-0.231619	0.0807593	-2.86801	0.00413063	0.0239062	24h
C1QL1	510.032	-0.469158	0.123825	-3.78889	0.00015132	0.00145547	24h
C1QTNF1	477.889	0.613565	0.106052	5.78554	7.22819e-09	1.76657e-07	24h
C1R	225.268	0.519135	0.154551	3.35899	0.000782291	0.00605403	24h
C1RL	533.835	0.27402	0.103102	2.65775	0.00786639	0.039722	24h
C1S	833.195	0.392113	0.0838778	4.67481	2.94228e-06	4.36848e-05	24h
C20orf194	241.023	0.361953	0.141331	2.56102	0.0104365	0.0498634	24h
C21orf58	66.0485	-1.00397	0.276998	-3.62447	0.000289557	0.00256051	24h
C2orf72	136.494	-0.628452	0.181203	-3.46822	0.000523912	0.00429541	24h
C3	1217.73	1.12199	0.0820561	13.6735	1.46175e-42	7.19267e-40	24h
C3orf58	235.96	0.407357	0.148061	2.75128	0.00593621	0.0317629	24h
C3orf80	53.0461	1.05857	0.295259	3.58521	0.000336803	0.00291813	24h
C4orf3	246.846	0.830996	0.147999	5.61487	1.96707e-08	4.50065e-07	24h
C4orf46	62.429	-0.981736	0.271859	-3.6112	0.000304785	0.00267672	24h
C6orf1	256.848	0.371966	0.140749	2.64276	0.00822327	0.0411196	24h
C6orf48	382.48	0.692877	0.116201	5.96275	2.48021e-09	6.56157e-08	24h
C7orf50	559.537	-0.366162	0.100844	-3.63098	0.000282348	0.00250887	24h
C8orf4	740.333	1.1463	0.0876784	13.074	4.63866e-39	1.85996e-36	24h
C8orf58	106.422	0.661902	0.204805	3.23187	0.00122983	0.00878127	24h
C9orf16	256.545	0.509713	0.141497	3.6023	0.000315418	0.0027569	24h
C9orf69	605.211	0.29649	0.100637	2.94613	0.00321774	0.0194749	24h
CA11	195.364	-0.965656	0.171185	-5.64101	1.69056e-08	3.89437e-07	24h
CA12	17787.2	0.167073	0.0366938	4.55315	5.28478e-06	7.41893e-05	24h
CA9	28.5835	1.71697	0.400167	4.29064	1.78155e-05	0.000222615	24h
CACNA1G	111.568	1.05153	0.20287	5.18326	2.18041e-07	4.08836e-06	24h
CACNA1H	1056.85	-0.379894	0.0812627	-4.67489	2.94109e-06	4.36848e-05	24h
CACNB3	277.212	0.403682	0.130961	3.08246	0.002053	0.0135087	24h
CACNG4	130.8	-0.628018	0.2187	-2.87159	0.00408407	0.0236902	24h
CACNG6	187.546	-0.53987	0.182211	-2.96288	0.00304778	0.018613	24h
CACYBP	376.644	-0.365629	0.117849	-3.10251	0.00191885	0.0127502	24h
CAD	1118.84	-0.342318	0.0768954	-4.45173	8.51807e-06	0.00011437	24h
CALCOCO1	377.372	0.570744	0.116954	4.88007	1.06046e-06	1.71586e-05	24h
CALD1	1470.18	0.215409	0.0753271	2.85964	0.00424121	0.0243377	24h
CALM1	2415.73	-0.606895	0.0628704	-9.6531	4.76918e-22	5.71901e-20	24h
CALM2	1576.25	-0.466266	0.0761257	-6.12495	9.07107e-10	2.59223e-08	24h
CALM3	2915.97	-0.375447	0.0531001	-7.07055	1.54322e-12	6.55666e-11	24h
CALR	5122.13	-0.265242	0.0537989	-4.93025	8.2124e-07	1.36141e-05	24h
CAMK2D	595.803	-0.30746	0.0938034	-3.27771	0.00104653	0.00769954	24h
CAMK2N1	666.477	-0.423808	0.0890899	-4.75708	1.96412e-06	3.03634e-05	24h
CAMK2N2	43.7057	0.950252	0.339852	2.79608	0.00517268	0.0284364	24h
CAMKK1	144.08	-0.568203	0.185656	-3.06051	0.00220961	0.0142757	24h
CAMLG	270.325	0.694733	0.147453	4.71156	2.45828e-06	3.6978e-05	24h
CAPRIN1	2538.96	-0.222107	0.0573597	-3.87218	0.000107864	0.00108464	24h
CARD6	334.129	0.407891	0.127285	3.20456	0.0013527	0.00948958	24h
CARMIL2	13.4725	1.54562	0.583624	2.64831	0.00808943	0.0405927	24h
CASC10	411.775	0.835033	0.114142	7.31575	2.55951e-13	1.17289e-11	24h
CASC3	638.93	0.573836	0.0900782	6.37041	1.88518e-10	5.94319e-09	24h
CASD1	370.597	0.464113	0.123685	3.75239	0.000175157	0.00165253	24h
CASP2	325.197	-0.377034	0.131952	-2.85736	0.00427183	0.024426	24h
CBLB	249.17	0.435498	0.141693	3.07352	0.00211547	0.0138065	24h
CBX5	3969.63	-0.3681	0.0512658	-7.18022	6.95972e-13	3.08997e-11	24h
CBX6	1767.98	-0.553336	0.0623778	-8.87072	7.26758e-19	6.43106e-17	24h
CBX7	113.785	0.613455	0.207512	2.95623	0.00311421	0.0189466	24h
CCDC106	123.495	-1.08056	0.219937	-4.91305	8.96688e-07	1.47128e-05	24h
CCDC120	128.943	0.706175	0.191598	3.68571	0.000228064	0.00207981	24h
CCDC184	206.58	0.395191	0.149781	2.63846	0.00832832	0.0415962	24h
CCDC34	151.231	-1.03683	0.183072	-5.66354	1.4828e-08	3.46553e-07	24h
CCDC71L	215.472	0.59155	0.147621	4.00723	6.14351e-05	0.000669163	24h
CCDC80	253.346	0.577415	0.13606	4.24383	2.19737e-05	0.000266992	24h
CCDC85C	262.53	-0.583503	0.138745	-4.20558	2.60413e-05	0.000311114	24h
CCDC9	181.213	0.428305	0.164191	2.60858	0.00909187	0.044611	24h
CCDC97	641.143	0.459251	0.0905655	5.07092	3.95891e-07	6.97758e-06	24h
CCL2	50.3297	1.28097	0.33933	3.77499	0.000160014	0.00153	24h
CCNA2	159.991	-1.42155	0.179846	-7.90426	2.69541e-15	1.56492e-13	24h
CCNB1	374.718	-1.31307	0.115061	-11.412	3.64369e-30	8.06072e-28	24h
CCNB1IP1	167.378	0.470919	0.177739	2.6495	0.00806105	0.0404978	24h
CCNB2	170.544	-0.829617	0.174545	-4.75302	2.00404e-06	3.09061e-05	24h
CCND1	2644.93	-0.240185	0.0554991	-4.32772	1.50659e-05	0.000191587	24h
CCND3	693.757	-0.434567	0.0988399	-4.39668	1.0992e-05	0.000144063	24h
CCNE1	194.947	-0.498544	0.168009	-2.96736	0.00300369	0.0184227	24h
CCNE2	23.2617	-1.70132	0.498702	-3.4115	0.000646053	0.00516042	24h
CCNF	229.89	-0.752072	0.147756	-5.08997	3.58124e-07	6.37466e-06	24h
CCNG1	618.543	0.270343	0.100979	2.67723	0.00742332	0.0379476	24h
CCNG2	253.864	0.825337	0.136799	6.03323	1.60718e-09	4.36902e-08	24h
CCNI	1549.89	0.291502	0.0636418	4.58035	4.642e-06	6.59596e-05	24h
CCT2	1584.36	-0.208076	0.066041	-3.15071	0.00162874	0.0111161	24h
CCT3	2454.87	-0.241043	0.0544812	-4.42433	9.67441e-06	0.000128416	24h
CCT5	1366.55	-0.27633	0.0663582	-4.16421	3.12432e-05	0.000368119	24h
CCT6A	1863.26	-0.262284	0.0612849	-4.27975	1.87099e-05	0.000231725	24h
CCT7	1348.21	-0.443099	0.0673807	-6.57606	4.83087e-11	1.62833e-09	24h
CD22	97.9144	-0.584352	0.228177	-2.56096	0.0104382	0.0498634	24h
CD24	5063.98	0.235809	0.05922	3.98191	6.83625e-05	0.00073341	24h
CD44	8363.99	0.302386	0.0520507	5.80945	6.26797e-09	1.53482e-07	24h
CD46	2675.92	0.214421	0.0640883	3.34572	0.000820706	0.00631148	24h
CD47	395.164	0.323009	0.118707	2.72106	0.00650737	0.0341218	24h
CD55	382.085	0.568053	0.116663	4.86918	1.12061e-06	1.79957e-05	24h
CD59	1456.82	0.190053	0.06677	2.84638	0.00442194	0.0251164	24h
CD68	1143.38	0.228413	0.0785492	2.9079	0.0036386	0.0215644	24h
CD99L2	2550.21	-0.200159	0.053537	-3.73871	0.000184965	0.00173486	24h
CDC20	166.297	-1.40749	0.188857	-7.45267	9.14694e-14	4.44562e-12	24h
CDC25A	53.8787	-1.16673	0.321264	-3.63167	0.000281594	0.00250494	24h
CDC27	616.232	-0.366507	0.104433	-3.5095	0.000448946	0.00377486	24h
CDC42	571.37	-0.501766	0.100001	-5.01761	5.2318e-07	8.94173e-06	24h
CDC42EP2	209.47	0.603501	0.153007	3.94426	8.00467e-05	0.000836384	24h
CDC42EP4	705.312	-0.294536	0.0941403	-3.12869	0.00175585	0.0118388	24h
CDC45	66.607	-1.29607	0.287276	-4.51158	6.43464e-06	8.82081e-05	24h
CDC6	223.737	-1.39314	0.157537	-8.84326	9.29684e-19	8.00589e-17	24h
CDCA2	158.726	-1.09601	0.171583	-6.38767	1.68435e-10	5.36275e-09	24h
CDCA3	88.4976	-1.00707	0.23127	-4.35451	1.33364e-05	0.000172152	24h
CDCA5	224.847	-0.752161	0.155729	-4.82993	1.36581e-06	2.15822e-05	24h
CDCA7	150.855	-1.25347	0.18737	-6.68981	2.23458e-11	7.96443e-10	24h
CDCA8	100.076	-1.30537	0.217451	-6.00303	1.93666e-09	5.2095e-08	24h
CDCP1	183.325	0.954551	0.167252	5.70725	1.14814e-08	2.71804e-07	24h
CDH1	1120.33	0.427697	0.139256	3.07131	0.00213125	0.0138816	24h
CDH16	55.3816	-1.04486	0.276445	-3.77962	0.000157065	0.00150508	24h
CDH2	393.909	0.466246	0.117936	3.95337	7.70568e-05	0.000810422	24h
CDH24	65.0997	-0.873939	0.285823	-3.05763	0.00223097	0.0143775	24h
CDH6	298.593	-0.502947	0.132517	-3.79534	0.00014744	0.0014267	24h
CDK1	223.335	-1.14678	0.149034	-7.69474	1.4178e-14	7.54846e-13	24h
CDK12	890.918	-0.320692	0.0811977	-3.94952	7.83074e-05	0.000822901	24h
CDK18	45.1219	0.848479	0.326781	2.59647	0.00941863	0.0459332	24h
CDK2	195.858	-0.526552	0.162897	-3.23243	0.00122744	0.00876907	24h
CDK4	848.356	-0.243694	0.0839828	-2.90171	0.00371129	0.0219142	24h
CDK6	777.736	-0.286418	0.095326	-3.00462	0.00265913	0.0166192	24h
CDKN1A	1852.78	0.89696	0.0652325	13.7502	5.07848e-43	2.71508e-40	24h
CDKN2AIPNL	212.574	-0.539601	0.152005	-3.54989	0.000385394	0.00330548	24h
CDKN2C	210.89	-0.754602	0.151175	-4.99159	5.98851e-07	1.0137e-05	24h
CDKN3	84.7227	-0.990516	0.229389	-4.31806	1.57407e-05	0.000199377	24h
CDR2L	584.9	0.289663	0.105402	2.74817	0.0059928	0.0320257	24h
CDS2	1285.04	0.25748	0.0682763	3.77114	0.000162503	0.00155024	24h
CDT1	205.995	-0.66345	0.155804	-4.25825	2.06037e-05	0.000252017	24h
CEACAM7	25.2067	1.26275	0.424529	2.97447	0.00293498	0.0180531	24h
CEBPA	266.504	-0.49994	0.138169	-3.61832	0.000296517	0.00261303	24h
CEBPB	1269.94	0.471187	0.122798	3.83708	0.000124505	0.00123361	24h
CEBPD	627.075	0.351698	0.0991687	3.54646	0.000390446	0.00334232	24h
CELF6	45.5277	1.39518	0.335374	4.16006	3.1817e-05	0.000373167	24h
CELSR1	1994.06	0.210759	0.067805	3.10831	0.00188162	0.0125418	24h
CELSR3	673.214	0.523058	0.0896535	5.83422	5.40435e-09	1.34647e-07	24h
CEMIP	410.659	1.21109	0.117239	10.3302	5.148e-25	7.59241e-23	24h
CENPA	60.3924	-1.35623	0.277006	-4.89605	9.77818e-07	1.59016e-05	24h
CENPB	2111.76	-0.183384	0.0710066	-2.58264	0.00980488	0.047492	24h
CENPE	244.766	-1.08936	0.143694	-7.58114	3.42533e-14	1.75802e-12	24h
CENPF	1002.14	-1.26189	0.0773696	-16.3099	8.38977e-60	7.68923e-57	24h
CENPH	73.8008	-0.742861	0.248536	-2.98895	0.00279939	0.0173689	24h
CENPI	107.879	-1.1693	0.2118	-5.5208	3.37467e-08	7.50441e-07	24h
CENPJ	111.659	-0.760565	0.209036	-3.63843	0.000274304	0.00244756	24h
CENPK	61.1969	-1.39496	0.295649	-4.71828	2.37843e-06	3.59454e-05	24h
CENPM	57.6876	-0.814348	0.286673	-2.84069	0.0045016	0.0254812	24h
CENPN	349.021	-0.827149	0.119808	-6.90395	5.05778e-12	1.99681e-10	24h
CENPU	64.0024	-1.08623	0.276216	-3.93256	8.40464e-05	0.000870379	24h
CEP120	197.027	-0.66961	0.164167	-4.07884	4.52609e-05	0.000508134	24h
CEP128	48.1376	-1.15932	0.323412	-3.58464	0.000337547	0.00292245	24h
CEP152	66.5302	-0.804429	0.274832	-2.92698	0.00342267	0.0204167	24h
CEP192	165.546	-0.482816	0.174972	-2.75939	0.00579092	0.0311544	24h
CEP250	443.881	0.336663	0.109444	3.07613	0.00209703	0.0137071	24h
CEP290	290.002	-0.390785	0.135239	-2.88959	0.00385739	0.0226621	24h
CEP55	260.954	-1.17667	0.144394	-8.14905	3.6678e-16	2.29569e-14	24h
CEP78	183.592	-0.535181	0.165497	-3.23378	0.00122164	0.00873739	24h
CERS5	256.193	0.461832	0.141451	3.26496	0.00109479	0.00799954	24h
CES2	788.99	0.403174	0.0934867	4.31264	1.61319e-05	0.000203729	24h
CES3	53.2292	-1.39706	0.319644	-4.37068	1.23861e-05	0.00016102	24h
CFB	161.208	1.15602	0.178781	6.46612	1.00554e-10	3.25809e-09	24h
CFLAR	715.411	0.413501	0.0902966	4.57937	4.6638e-06	6.6196e-05	24h
CHAF1A	176.99	-1.19597	0.171832	-6.96014	3.39944e-12	1.36734e-10	24h
CHAF1B	84.321	-1.26183	0.257233	-4.90537	9.32501e-07	1.52809e-05	24h
CHAMP1	264.957	-0.448781	0.142939	-3.13966	0.00169142	0.0114829	24h
CHCHD3	384.043	-0.322292	0.119	-2.70834	0.00676213	0.0351702	24h
CHD1L	370.462	-0.46368	0.121433	-3.81839	0.000134324	0.00131868	24h
CHD4	2065.53	-0.667673	0.063505	-10.5137	7.46949e-26	1.21318e-23	24h
CHD6	694.534	-0.391756	0.0950972	-4.11954	3.79637e-05	0.000436871	24h
CHDH	178.007	-0.528954	0.160487	-3.29593	0.000980973	0.00731369	24h
CHGB	299.404	0.885411	0.134441	6.58589	4.52168e-11	1.54302e-09	24h
CHKA	400.913	0.401777	0.124554	3.22572	0.00125654	0.00893721	24h
CHORDC1	175.277	-0.660091	0.176182	-3.74665	0.000179212	0.00168706	24h
CHP1	4248.76	0.243566	0.0533002	4.56971	4.88399e-06	6.91683e-05	24h
CHPF	1098.18	0.816558	0.0843828	9.67684	3.78244e-22	4.57854e-20	24h
CHPF2	795.553	0.291474	0.0864301	3.37237	0.000745239	0.00583414	24h
CHRNB2	21.7709	1.24061	0.477383	2.59877	0.00935578	0.0456615	24h
CHST11	373.572	0.496278	0.115114	4.31118	1.62384e-05	0.000204872	24h
CHST15	591.598	-0.351651	0.0957196	-3.67376	0.000239004	0.0021642	24h
CHST2	67.2945	0.90307	0.283475	3.18571	0.00144401	0.010026	24h
CHTF18	101.767	-1.053	0.22641	-4.65086	3.30553e-06	4.8417e-05	24h
CIC	2358.89	0.267516	0.0621734	4.30275	1.68694e-05	0.000211792	24h
CIT	322.82	-1.05345	0.123127	-8.55577	1.17086e-17	8.64923e-16	24h
CITED2	251.23	0.854977	0.13825	6.18428	6.23868e-10	1.83597e-08	24h
CITED4	183.911	0.50008	0.17393	2.87518	0.00403799	0.023476	24h
CKAP2	225.88	-0.860117	0.154276	-5.5752	2.4725e-08	5.59517e-07	24h
CKAP2L	107.403	-1.56773	0.21339	-7.34679	2.03027e-13	9.43856e-12	24h
CKAP5	1303.45	-0.319017	0.0680173	-4.69023	2.72897e-06	4.0763e-05	24h
CKB	51.9895	-0.969022	0.321863	-3.01066	0.00260678	0.0163319	24h
CKS2	167.35	-0.887603	0.181387	-4.89343	9.90926e-07	1.60944e-05	24h
CLCN6	210.234	0.584227	0.157558	3.70801	0.000208893	0.00192808	24h
CLDN1	314.6	0.897175	0.128105	7.00342	2.4978e-12	1.03052e-10	24h
CLDN2	1931.08	-0.354911	0.0757154	-4.68743	2.76656e-06	4.11806e-05	24h
CLIC1	1433.18	-0.375547	0.0673001	-5.58019	2.40254e-08	5.46578e-07	24h
CLIC4	549.184	0.609229	0.111909	5.44398	5.21029e-08	1.11237e-06	24h
CLIP1	908.464	-0.20514	0.0791656	-2.59128	0.00956196	0.0464909	24h
CLIP3	90.2443	0.717176	0.232773	3.08101	0.00206303	0.0135469	24h
CLMN	1224.88	0.223321	0.0733669	3.04389	0.00233542	0.0149009	24h
CLN3	660.729	0.452561	0.0928075	4.87634	1.08071e-06	1.74282e-05	24h
CLN8	588.756	0.521879	0.0956283	5.45738	4.83224e-08	1.04404e-06	24h
CLSPN	185.181	-1.16081	0.165813	-7.0007	2.54679e-12	1.04737e-10	24h
CLTC	6548.85	-0.240424	0.0489274	-4.91389	8.92889e-07	1.46692e-05	24h
CLUAP1	114.522	-0.61356	0.215526	-2.84681	0.00441596	0.0250935	24h
CMIP	2423.57	0.717172	0.0602528	11.9027	1.14557e-32	3.06224e-30	24h
CMSS1	99.5134	-0.681086	0.217525	-3.13107	0.00174172	0.0117745	24h
CNBP	820.957	-0.876812	0.0857151	-10.2294	1.46448e-24	2.06491e-22	24h
CNNM1	845.931	0.303067	0.0944886	3.20745	0.00133919	0.00942061	24h
CNNM2	298.694	0.410415	0.137027	2.99514	0.00274315	0.0170632	24h
CNNM3	367.17	-0.338065	0.124418	-2.71716	0.00658441	0.0344219	24h
CNOT1	2501.22	-0.153174	0.0531331	-2.88284	0.00394109	0.0230849	24h
CNOT8	328.687	0.756439	0.125315	6.03632	1.57667e-09	4.29516e-08	24h
CNPPD1	327.46	0.501335	0.126147	3.97421	7.06136e-05	0.000755036	24h
CNR1	75.4516	0.938666	0.251458	3.73289	0.000189294	0.00177157	24h
CNTN1	4706.26	0.287978	0.0576576	4.99463	5.89501e-07	1.00184e-05	24h
CNTNAP1	207.924	0.499234	0.149826	3.33208	0.000861987	0.00656389	24h
CNTRL	65.7101	-0.786466	0.268431	-2.92986	0.0033911	0.020291	24h
COA1	393.968	-0.353633	0.119663	-2.95524	0.00312423	0.0189986	24h
COA6	160.506	0.64242	0.181983	3.53011	0.00041539	0.00352971	24h
COASY	739.156	-0.227428	0.0832514	-2.73182	0.00629857	0.0333129	24h
COG4	345.683	-0.324151	0.118978	-2.72445	0.00644089	0.0338423	24h
COL12A1	617.468	0.587016	0.10065	5.83224	5.46874e-09	1.35583e-07	24h
COL18A1	4593.33	0.296668	0.0596999	4.96933	6.71863e-07	1.12541e-05	24h
COL4A1	329.413	0.642158	0.127919	5.02003	5.16626e-07	8.86207e-06	24h
COL4A2	1137.17	0.498114	0.0787133	6.32821	2.48029e-10	7.70572e-09	24h
COL5A1	396.512	0.879391	0.132489	6.63744	3.19179e-11	1.11896e-09	24h
COL6A2	131.798	0.681438	0.198162	3.43878	0.000584332	0.00474229	24h
COL7A1	3152.45	1.12398	0.0914769	12.287	1.06338e-34	3.24863e-32	24h
COLGALT1	1144.94	0.290151	0.08008	3.62327	0.000290902	0.00257063	24h
COMMD10	130.545	-0.542488	0.210686	-2.57487	0.0100278	0.0482983	24h
COMT	508.614	0.315237	0.101387	3.10926	0.00187558	0.0125211	24h
COPS3	357.981	-0.369775	0.118173	-3.12909	0.0017535	0.0118292	24h
COPS7B	188.496	-0.550459	0.163237	-3.37214	0.00074587	0.00583552	24h
COPS8	262.851	-0.458106	0.142052	-3.22491	0.00126011	0.00895264	24h
COQ3	24.1047	-1.90512	0.492242	-3.87028	0.000108709	0.00109143	24h
COQ5	179.42	-0.649922	0.166462	-3.90433	9.44855e-05	0.000965242	24h
COTL1	1381.8	-0.541307	0.0718028	-7.5388	4.74329e-14	2.38671e-12	24h
COX4I1	1527.65	0.181439	0.0667491	2.71822	0.00656345	0.0343597	24h
CP	1877.13	0.577289	0.0682857	8.45403	2.8141e-17	1.98394e-15	24h
CPD	2730.46	0.248191	0.0538653	4.60761	4.07314e-06	5.87219e-05	24h
CPNE4	47.5912	1.09492	0.358136	3.05728	0.00223357	0.0143814	24h
CPSF3	397.61	-0.32012	0.114156	-2.80422	0.0050438	0.027825	24h
CPSF6	571.561	-0.279564	0.0994745	-2.81041	0.00494789	0.0274476	24h
CRIM1	2321.7	0.30386	0.0569589	5.33472	9.56926e-08	1.94277e-06	24h
CRTC2	322.93	0.41966	0.120639	3.47863	0.000503975	0.00416924	24h
CSE1L	1015.26	-0.51637	0.0766109	-6.74017	1.58206e-11	5.79984e-10	24h
CSGALNACT1	1247.38	0.686762	0.0725682	9.46368	2.97303e-21	3.36346e-19	24h
CSNK1E	85.8683	0.670706	0.239439	2.80115	0.00509201	0.0280711	24h
CSNK2A2	367.973	0.335354	0.118919	2.82002	0.00480206	0.0267776	24h
CSPP1	191.127	-0.474245	0.16882	-2.80918	0.00496682	0.0275169	24h
CSRP1	1099.59	-0.516797	0.0799851	-6.46116	1.03901e-10	3.35808e-09	24h
CST3	2384.34	0.290382	0.0654611	4.43595	9.16664e-06	0.0001222	24h
CTCF	592.143	-0.349504	0.0959485	-3.64262	0.000269875	0.0024114	24h
CTDNEP1	1260.14	0.208586	0.0802432	2.59942	0.0093382	0.0456277	24h
CTDSP1	809.85	-0.25065	0.0865893	-2.8947	0.00379521	0.022348	24h
CTDSPL	278.161	-0.422807	0.137201	-3.08166	0.00205851	0.0135242	24h
CTSA	3050.05	0.367335	0.0548053	6.70255	2.04819e-11	7.35772e-10	24h
CTSB	6121.63	0.304331	0.0426292	7.13903	9.39928e-13	4.13021e-11	24h
CTSD	21989.3	-0.116049	0.0410217	-2.82896	0.00467	0.026235	24h
CTSL	4839.06	-0.474028	0.0525668	-9.01762	1.9222e-19	1.81352e-17	24h
CTSS	492.645	0.736692	0.103632	7.10873	1.17117e-12	5.02583e-11	24h
CTSZ	1157.81	0.201674	0.0694883	2.90227	0.00370474	0.0219	24h
CTTNBP2NL	270.206	0.371828	0.136616	2.7217	0.00649475	0.0340696	24h
CUTC	138.724	-0.477898	0.179697	-2.65947	0.00782632	0.0395508	24h
CUX1	2035.6	0.262845	0.0581953	4.5166	6.28407e-06	8.63286e-05	24h
CXCL1	355.17	3.09865	0.142559	21.7359	9.38709e-105	6.02229e-101	24h
CXCL2	97.7167	2.54593	0.268351	9.48731	2.37076e-21	2.716e-19	24h
CXCL3	83.8102	2.70223	0.295959	9.13042	6.82329e-20	6.63254e-18	24h
CXCL5	3350.72	1.90781	0.104576	18.2433	2.33933e-74	5.00265e-71	24h
CXCL8	229.454	3.09422	0.179671	17.2216	1.82826e-66	2.34584e-63	24h
CXXC5	552.3	-0.714396	0.101125	-7.06448	1.61216e-12	6.82696e-11	24h
CYB561A3	637.537	0.4323	0.0888822	4.86374	1.15188e-06	1.84517e-05	24h
CYB561D2	127.237	0.564526	0.198749	2.8404	0.00450568	0.0254812	24h
CYB5A	595.012	-0.308066	0.0925323	-3.32928	0.000870713	0.00661464	24h
CYB5B	6579.99	0.147623	0.0456896	3.23101	0.00123355	0.00879804	24h
CYBA	2412.45	0.247902	0.0584967	4.23788	2.2564e-05	0.000273647	24h
CYC1	1173.09	-0.416259	0.0733783	-5.67278	1.40497e-08	3.28963e-07	24h
CYCS	545.128	-0.364874	0.102026	-3.57627	0.000348533	0.00300944	24h
CYFIP2	799.43	0.511552	0.0816935	6.26184	3.80451e-10	1.15129e-08	24h
CYLD	154.832	-0.510233	0.176918	-2.884	0.00392653	0.0230262	24h
CYP24A1	8559.73	0.29596	0.0520612	5.68484	1.30933e-08	3.07692e-07	24h
CYP26B1	278.925	0.670487	0.132755	5.05057	4.40502e-07	7.71449e-06	24h
CYP2S1	869.399	0.361429	0.0904456	3.9961	6.4395e-05	0.000698438	24h
CYTH2	1107.43	0.484619	0.0856397	5.65882	1.52418e-08	3.53915e-07	24h
CYTH3	370.194	0.482513	0.117794	4.09626	4.19874e-05	0.00047634	24h
DAB2	251.781	0.406121	0.144695	2.80675	0.00500447	0.0276539	24h
DAB2IP	286.754	-0.763173	0.130932	-5.82878	5.58341e-09	1.37771e-07	24h
DANCR	159.846	0.470819	0.178513	2.63745	0.0083533	0.0417045	24h
DAPK1	970.477	0.379301	0.0774628	4.89656	9.75279e-07	1.58805e-05	24h
DAPK3	254.546	0.38713	0.142332	2.71991	0.00653002	0.0342266	24h
DARS	464.761	0.413192	0.105702	3.90901	9.26743e-05	0.000951283	24h
DAXX	255.049	0.36156	0.135629	2.66581	0.00768035	0.0389512	24h
DBF4	79.3016	-0.826223	0.244137	-3.38426	0.000713717	0.00561133	24h
DBF4B	92.084	-0.847396	0.233342	-3.63156	0.00028171	0.00250494	24h
DCAF10	488.866	-0.324004	0.10806	-2.99836	0.00271437	0.0169315	24h
DCBLD1	260.619	0.866159	0.142705	6.06958	1.28246e-09	3.56946e-08	24h
DCBLD2	12553.2	-0.225847	0.0401293	-5.62798	1.82332e-08	4.19265e-07	24h
DCDC2	294.229	0.772393	0.134492	5.74302	9.30009e-09	2.2263e-07	24h
DCHS2	29.2307	1.35153	0.457601	2.95351	0.00314183	0.0190784	24h
DCK	102.695	-0.765622	0.216031	-3.54405	0.000394038	0.00336835	24h
DCLRE1A	183.456	-0.668707	0.164292	-4.07023	4.6967e-05	0.000523692	24h
DDA1	432.343	0.354997	0.107174	3.31234	0.00092519	0.00696253	24h
DDAH2	216.608	-0.450732	0.162325	-2.77673	0.00549089	0.0299376	24h
DDB1	2529.14	0.311537	0.0542317	5.74455	9.21653e-09	2.21042e-07	24h
DDIAS	70.9999	-1.14619	0.260101	-4.40673	1.04943e-05	0.000138105	24h
DDIT4	1711.41	0.723352	0.0646842	11.1828	4.94879e-29	1.0079e-26	24h
DDR1	1402.93	0.199686	0.0720787	2.77039	0.00559892	0.0303634	24h
DDX1	678.237	-0.393867	0.0909882	-4.32877	1.49942e-05	0.000190864	24h
DDX3X	2698.6	-0.211532	0.0717298	-2.94902	0.00318784	0.0193213	24h
DDX5	3011.32	-0.160242	0.052564	-3.04851	0.00229981	0.0147544	24h
DDX56	535.604	-0.376884	0.0991301	-3.80191	0.000143584	0.0013957	24h
DDX58	282.067	0.382909	0.14605	2.62176	0.00874774	0.0431535	24h
DEDD2	455.499	0.334024	0.105287	3.17253	0.00151118	0.0104302	24h
DEF8	361.236	-0.587027	0.120098	-4.88792	1.01905e-06	1.65302e-05	24h
DEK	674.176	-0.343673	0.0985167	-3.48847	0.000485793	0.0040422	24h
DENND4C	1330.44	0.299378	0.0724984	4.12944	3.63646e-05	0.000420412	24h
DENND5A	500.856	0.27579	0.0983386	2.80449	0.00503958	0.0278239	24h
DENND5B	749.101	0.361469	0.0880101	4.10713	4.00603e-05	0.000456826	24h
DEPDC1	75.2932	-1.36696	0.261666	-5.22408	1.75022e-07	3.35682e-06	24h
DEPDC1B	50.4574	-0.803753	0.301591	-2.66504	0.00769784	0.0390245	24h
DEPDC5	117.057	0.686442	0.209293	3.27981	0.00103877	0.0076556	24h
DGCR9	27.0224	1.15432	0.416286	2.7729	0.00555591	0.0302067	24h
DGKD	704.861	0.518745	0.0937294	5.5345	3.12123e-08	7.01375e-07	24h
DHCR7	2515.87	0.209589	0.0569457	3.6805	0.000232778	0.00211979	24h
DHRS13	53.4389	0.821431	0.287629	2.85588	0.00429183	0.0245075	24h
DHRS3	1237.62	0.512822	0.0779189	6.58148	4.65781e-11	1.58107e-09	24h
DHRS4-AS1	195.603	-0.430173	0.154297	-2.78796	0.00530413	0.029133	24h
DHX15	793.989	-0.280711	0.0825558	-3.40026	0.000673219	0.00534203	24h
DHX36	597.869	-0.275865	0.094824	-2.90923	0.00362321	0.021493	24h
DHX38	579.45	0.326408	0.0945873	3.45086	0.000558793	0.00455519	24h
DHX57	252.693	-0.477094	0.142854	-3.33973	0.000838602	0.00643162	24h
DIAPH1	965.614	-0.473637	0.0768666	-6.16181	7.19192e-10	2.09251e-08	24h
DIAPH3	90.055	-1.0591	0.222875	-4.75198	2.01439e-06	3.10283e-05	24h
DICER1	674.191	-0.282449	0.0959326	-2.94424	0.00323746	0.0195574	24h
DIRAS1	77.2221	0.913896	0.255726	3.57373	0.000351934	0.00303472	24h
DISP2	49.6445	1.90935	0.320521	5.95702	2.56885e-09	6.78207e-08	24h
DKC1	522.554	-0.41609	0.102439	-4.06182	4.86919e-05	0.000540923	24h
DKK1	2461.98	0.510966	0.14755	3.463	0.000534179	0.00437399	24h
DKK3	680.777	0.318402	0.0886714	3.59081	0.000329649	0.00286761	24h
DLGAP1-AS1	113.728	0.757695	0.206554	3.66826	0.000244208	0.0022082	24h
DLGAP4	1040.57	0.315881	0.0781871	4.04007	5.34345e-05	0.000590033	24h
DLGAP5	152.391	-1.25338	0.177527	-7.0602	1.66267e-12	6.99467e-11	24h
DLX4	51.1043	1.03681	0.29447	3.52095	0.00043001	0.00363949	24h
DMTN	1214.21	-0.252153	0.0704621	-3.57856	0.000345489	0.00298516	24h
DMXL2	877.754	-0.245094	0.0828473	-2.95838	0.00309262	0.018842	24h
DNA2	88.9822	-0.754945	0.233955	-3.22688	0.00125148	0.0089111	24h
DNAAF5	537.038	-0.29245	0.10233	-2.85792	0.00426423	0.0244122	24h
DNAH11	27.3835	1.1189	0.436426	2.56379	0.0103537	0.0495703	24h
DNAJA1	2098.33	-0.364654	0.0679191	-5.36895	7.91967e-08	1.63635e-06	24h
DNAJA2	566.378	-0.289952	0.09992	-2.90185	0.00370971	0.0219142	24h
DNAJA3	562.447	-0.314794	0.102947	-3.05783	0.00222945	0.0143749	24h
DNAJB12	678.463	0.405727	0.0892705	4.54491	5.49586e-06	7.65662e-05	24h
DNAJB14	187.468	-0.500037	0.180002	-2.77795	0.0054703	0.0298679	24h
DNAJB2	367.872	1.11917	0.132547	8.44352	3.07912e-17	2.15892e-15	24h
DNAJB4	145.749	-0.523166	0.188795	-2.77108	0.00558711	0.030325	24h
DNAJB9	285.588	0.369495	0.139165	2.65508	0.00792905	0.0399755	24h
DNAJC9	170.264	-0.588985	0.166498	-3.5375	0.000403938	0.00344381	24h
DNASE1L1	365.566	0.60877	0.11713	5.19741	2.02087e-07	3.83577e-06	24h
DNER	92.4407	0.796247	0.234042	3.40215	0.000668584	0.00531183	24h
DNHD1	227.792	0.465688	0.15871	2.9342	0.0033441	0.0200881	24h
DNMT1	621.872	-0.666182	0.0970386	-6.86512	6.64332e-12	2.58304e-10	24h
DNMT3B	113.806	-0.610081	0.227934	-2.67657	0.00743793	0.0379769	24h
DNPEP	336.978	0.393723	0.126469	3.11319	0.00185078	0.0124007	24h
DNTTIP2	418.944	-0.36747	0.120258	-3.05567	0.00224556	0.0144353	24h
DOCK4	206.513	0.670746	0.154086	4.35307	1.34245e-05	0.00017303	24h
DOCK6	224.742	0.565628	0.154378	3.66392	0.000248389	0.00223812	24h
DOK7	21.0099	-1.65229	0.508953	-3.24646	0.0011685	0.00841362	24h
DOPEY2	232.986	0.412757	0.145741	2.83211	0.00462413	0.0260435	24h
DPEP1	12.3836	-1.97319	0.66276	-2.97723	0.00290869	0.0179344	24h
DPH1	168.472	-0.76459	0.178432	-4.28505	1.827e-05	0.000226933	24h
DPY19L4	264.263	-0.523625	0.144858	-3.61474	0.000300652	0.00264586	24h
DPY30	142.949	-0.464394	0.179783	-2.58308	0.00979229	0.047449	24h
DPYSL4	109.933	1.22034	0.209924	5.81325	6.12723e-09	1.50322e-07	24h
DRAM1	504.237	1.11439	0.104047	10.7105	9.08923e-27	1.55499e-24	24h
DROSHA	653.273	-0.265302	0.0905394	-2.93023	0.00338707	0.0202798	24h
DSC2	77.8047	0.842399	0.247777	3.39982	0.000674299	0.0053473	24h
DSCC1	48.357	-0.818463	0.319533	-2.56144	0.0104241	0.0498513	24h
DSN1	132.52	-0.861091	0.19708	-4.36925	1.24677e-05	0.000161916	24h
DSP	2828.85	0.430411	0.0566297	7.60044	2.95127e-14	1.53311e-12	24h
DSTYK	330.162	-0.573987	0.130215	-4.40799	1.04332e-05	0.000137442	24h
DTL	175.422	-1.48984	0.179274	-8.31041	9.53704e-17	6.3404e-15	24h
DTYMK	186.616	-0.527693	0.176386	-2.99169	0.00277441	0.0172306	24h
DUS1L	269.041	-0.429246	0.143	-3.00173	0.00268451	0.0167534	24h
DUSP16	819.368	0.59916	0.0836234	7.16498	7.77993e-13	3.44222e-11	24h
DUSP22	162.348	0.475318	0.172046	2.76274	0.00573177	0.030901	24h
DUSP3	1092.58	0.226229	0.0762977	2.96508	0.00302602	0.0185154	24h
DUSP5	616.173	0.31597	0.0976542	3.2356	0.00121387	0.00869148	24h
DVL1	533.289	0.456384	0.10639	4.28974	1.7888e-05	0.000223052	24h
DYNC1H1	7815.42	0.436859	0.0420377	10.3921	2.69428e-25	4.11551e-23	24h
DYNLL1	776.172	-0.537451	0.0868617	-6.18744	6.11507e-10	1.80373e-08	24h
DYRK1B	484.312	0.446209	0.112836	3.95449	7.66973e-05	0.000807966	24h
DYRK4	80.4216	-0.886787	0.249913	-3.54838	0.00038761	0.00332226	24h
E2F1	250.837	-1.20396	0.148432	-8.1112	5.01209e-16	3.10677e-14	24h
E2F2	79.4443	-2.08402	0.277645	-7.50607	6.09272e-14	3.01837e-12	24h
E2F3	241.366	-0.468082	0.150491	-3.11037	0.00186852	0.012487	24h
E2F8	38.7615	-1.36848	0.371022	-3.68842	0.000225652	0.00206074	24h
EBI3	43.0137	2.18742	0.346658	6.31002	2.79007e-10	8.58499e-09	24h
ECE1	2096.53	0.178927	0.0692844	2.5825	0.00980877	0.047493	24h
ECT2	760.1	-0.72846	0.0869872	-8.37434	5.55356e-17	3.7903e-15	24h
EDA2R	299.037	0.615303	0.1317	4.67199	2.98298e-06	4.4197e-05	24h
EDARADD	163.295	0.445856	0.173316	2.57251	0.0100965	0.0485563	24h
EDEM1	1137.12	0.277292	0.0712399	3.89237	9.92716e-05	0.00100612	24h
EDEM2	284.516	0.352979	0.129906	2.7172	0.00658371	0.0344219	24h
EDN1	553.133	-0.263483	0.100171	-2.63033	0.00853022	0.0423469	24h
EEF1A1	2861.04	0.325346	0.0535641	6.07396	1.24792e-09	3.48848e-08	24h
EEF1A2	2849.69	0.150869	0.0544753	2.76949	0.00561444	0.0304347	24h
EEF1D	1933.68	0.316339	0.070921	4.46044	8.17921e-06	0.000110704	24h
EEF1G	2605.44	0.212364	0.0682877	3.10984	0.00187186	0.0125028	24h
EEF2	17249.9	0.500967	0.0533215	9.39523	5.70945e-21	6.15613e-19	24h
EEF2K	470.931	-0.449116	0.104741	-4.28786	1.80402e-05	0.000224732	24h
EEFSEC	92.9935	-0.795146	0.231845	-3.42964	0.000604372	0.00487411	24h
EFCAB11	51.5705	-0.885404	0.307528	-2.8791	0.00398811	0.0232809	24h
EFHD2	609.249	0.505499	0.0943975	5.35501	8.55538e-08	1.76202e-06	24h
EFNA1	178.295	1.70511	0.183151	9.30984	1.28021e-20	1.34642e-18	24h
EFTUD2	993.305	-0.247931	0.0774318	-3.20192	0.00136515	0.00956647	24h
EGFR	1929.82	0.38108	0.0663739	5.74142	9.38883e-09	2.23918e-07	24h
EGLN1	950.699	0.437464	0.0751559	5.82076	5.85794e-09	1.44267e-07	24h
EGLN3	168.345	1.20787	0.164887	7.32546	2.38079e-13	1.09885e-11	24h
EHBP1L1	940.243	0.234234	0.0862533	2.71565	0.00661463	0.0345431	24h
EHD1	780.495	0.268513	0.0849982	3.15905	0.00158285	0.0108376	24h
EHF	95.2938	-0.913678	0.235952	-3.87231	0.00010781	0.00108464	24h
EIF1	3405.02	0.490485	0.0547241	8.96287	3.16346e-19	2.87875e-17	24h
EIF1B	206.919	0.535135	0.153416	3.48813	0.000486412	0.0040422	24h
EIF2A	728.658	0.272782	0.0885161	3.08172	0.0020581	0.0135242	24h
EIF2AK1	2001.51	0.163355	0.0590261	2.76751	0.0056486	0.0305811	24h
EIF2B3	70.0154	-0.895105	0.264972	-3.37812	0.000729843	0.00572743	24h
EIF2D	345.98	0.404225	0.123501	3.27305	0.00106392	0.00781408	24h
EIF2S3	3464.1	0.33334	0.0529863	6.29107	3.15294e-10	9.63224e-09	24h
EIF3D	866.952	0.381317	0.0836393	4.55907	5.13807e-06	7.23672e-05	24h
EIF3H	1487.09	0.241767	0.065978	3.66435	0.000247965	0.00223744	24h
EIF3J	388.938	-0.410163	0.123678	-3.31638	0.000911932	0.00687889	24h
EIF3L	1464.31	0.278796	0.0678279	4.11035	3.95063e-05	0.000451787	24h
EIF4A3	443.798	-0.375151	0.116309	-3.22548	0.00125763	0.00893995	24h
EIF4B	2529.42	0.31724	0.0589506	5.38146	7.38835e-08	1.53646e-06	24h
EIF4ENIF1	147.234	-0.537708	0.185182	-2.90368	0.00368805	0.0218272	24h
EIF4G1	3975.09	-0.142998	0.048392	-2.95499	0.00312678	0.0190051	24h
EIF5A	2387.34	-0.296927	0.0582572	-5.09683	3.45382e-07	6.17214e-06	24h
EIF5B	1192.89	-0.308229	0.0788796	-3.90759	9.32213e-05	0.000955369	24h
ELAC1	28.8261	-1.31988	0.436187	-3.02595	0.00247851	0.0156968	24h
ELOB	744.015	0.239707	0.0878969	2.72714	0.00638855	0.0336518	24h
ELOVL6	465.973	-0.449375	0.108287	-4.14987	3.32659e-05	0.000388739	24h
EME2	61.0184	0.742184	0.285446	2.60008	0.00932008	0.0455565	24h
EML1	270.815	-0.391865	0.139362	-2.81185	0.00492573	0.0273483	24h
EML2	277.213	0.401046	0.137277	2.92144	0.00348421	0.0207259	24h
EML4	1004.13	-0.267013	0.0827125	-3.22821	0.00124569	0.00887478	24h
EMP2	596.63	-0.659622	0.0988925	-6.6701	2.55636e-11	9.03599e-10	24h
ENAH	963.41	-0.347063	0.0759886	-4.56731	4.94032e-06	6.97351e-05	24h
ENC1	522.888	-0.605221	0.103551	-5.84464	5.07659e-09	1.26974e-07	24h
ENO2	980.558	0.706398	0.0835	8.45986	2.67707e-17	1.9083e-15	24h
ENPP1	81.7676	-0.65403	0.250913	-2.6066	0.00914472	0.0448018	24h
EPAS1	5089.94	0.559604	0.0496857	11.2629	2.00113e-29	4.20927e-27	24h
EPB41L4A-AS1	124.589	1.27973	0.205854	6.21669	5.07754e-10	1.50115e-08	24h
EPHB2	1309.75	1.04952	0.0762474	13.7646	4.16181e-43	2.32175e-40	24h
EPHB3	28.8931	-0.976414	0.377944	-2.58349	0.00978074	0.0474109	24h
EPHX1	3947.54	-0.503608	0.0503495	-10.0022	1.49003e-23	1.87437e-21	24h
EPM2A	70.1471	0.724048	0.264117	2.74139	0.00611789	0.0325181	24h
EPS8L2	1106.13	0.380891	0.0896909	4.2467	2.16939e-05	0.000264094	24h
ERCC1	498.417	-0.659935	0.107717	-6.12654	8.9812e-10	2.57227e-08	24h
ERCC6L	82.3987	-0.960756	0.243704	-3.94231	8.06994e-05	0.000841833	24h
EREG	343.554	0.54837	0.211293	2.59531	0.00945069	0.0460546	24h
ERH	680.281	-0.318882	0.0941221	-3.38796	0.000704154	0.00554975	24h
ERLIN1	499.601	-0.518994	0.10118	-5.12939	2.90675e-07	5.2978e-06	24h
ERN1	258.113	0.51321	0.137934	3.72068	0.000198684	0.001846	24h
ERO1A	1022.57	0.622261	0.085342	7.29137	3.06808e-13	1.40095e-11	24h
ERRFI1	948.38	0.515269	0.0771662	6.6774	2.43226e-11	8.6211e-10	24h
ESCO2	101.946	-1.30483	0.240105	-5.43444	5.49697e-08	1.16774e-06	24h
ESF1	370.496	-0.495412	0.119972	-4.12941	3.63695e-05	0.000420412	24h
ESPL1	199.311	-1.19061	0.154227	-7.71985	1.16463e-14	6.35889e-13	24h
ESRRA	537.126	0.527594	0.101543	5.19578	2.03865e-07	3.84761e-06	24h
ESYT1	1285.43	0.259149	0.069521	3.72763	0.000193286	0.00180499	24h
ESYT2	1591.22	0.555078	0.0642041	8.64551	5.35636e-18	4.11541e-16	24h
ETFDH	89.422	1.03205	0.226429	4.55792	5.16627e-06	7.2605e-05	24h
ETS2	583.322	0.825709	0.097893	8.43482	3.31721e-17	2.31321e-15	24h
ETV1	147.775	-0.577826	0.179385	-3.22115	0.00127677	0.00903597	24h
ETV4	612.538	-0.641107	0.0928932	-6.90155	5.1437e-12	2.0245e-10	24h
ETV5	493.289	-0.414834	0.104703	-3.962	7.43253e-05	0.000787505	24h
EVA1C	615.405	0.435366	0.0972197	4.47817	7.52865e-06	0.000102548	24h
EVPL	511.273	-0.362155	0.108968	-3.32349	0.000888973	0.0067374	24h
EWSR1	1170.63	-0.36027	0.0739879	-4.8693	1.11992e-06	1.79957e-05	24h
EXD2	309.328	0.642432	0.128865	4.98529	6.18695e-07	1.04316e-05	24h
EXO1	95.098	-1.13157	0.24771	-4.56812	4.9211e-06	6.95404e-05	24h
EXOC7	875.336	0.283508	0.0826026	3.43219	0.00059872	0.0048354	24h
EXOSC8	75.2444	-0.734754	0.255368	-2.87724	0.00401176	0.0233764	24h
EXTL3	561.332	0.289064	0.0957256	3.01972	0.0025301	0.0159214	24h
EZH1	226.607	0.506552	0.145488	3.48174	0.000498162	0.00413182	24h
EZH2	124.909	-1.06694	0.206088	-5.17712	2.25339e-07	4.20862e-06	24h
F11R	739.897	0.308477	0.0848055	3.63746	0.000275336	0.00245506	24h
FA2H	283.172	0.664831	0.127343	5.22081	1.7814e-07	3.41151e-06	24h
FADS2	15774.8	-0.19811	0.0388414	-5.10048	3.38793e-07	6.06283e-06	24h
FADS3	320.758	0.448681	0.134613	3.33311	0.000858818	0.00654753	24h
FAHD1	294.76	0.363282	0.135065	2.68969	0.00715184	0.0368683	24h
FAM107B	2078.55	0.21004	0.064052	3.2792	0.001041	0.00766769	24h
FAM111B	103.513	-1.21641	0.225709	-5.38929	7.07358e-08	1.47339e-06	24h
FAM127A	836.247	0.504573	0.0921106	5.4779	4.30393e-08	9.39179e-07	24h
FAM129B	2104.4	0.290936	0.0704788	4.12799	3.65943e-05	0.00042263	24h
FAM131C	39.4585	-0.952231	0.345777	-2.75389	0.00588924	0.0315906	24h
FAM134A	948.294	0.415669	0.0797364	5.21304	1.85775e-07	3.55243e-06	24h
FAM13A	173.961	0.800188	0.158023	5.06374	4.11113e-07	7.22602e-06	24h
FAM160B1	284.741	-0.397352	0.137945	-2.88051	0.00397027	0.0231979	24h
FAM162A	132.244	0.642548	0.184594	3.48087	0.000499784	0.00413992	24h
FAM175A	73.47	0.699079	0.255901	2.73183	0.00629838	0.0333129	24h
FAM196A	31.9083	-1.10675	0.403627	-2.74202	0.00610635	0.0324836	24h
FAM208A	622.539	-0.318327	0.0996712	-3.19377	0.00140429	0.00978197	24h
FAM208B	854.784	-0.341575	0.0852086	-4.0087	6.10545e-05	0.000666148	24h
FAM210B	334.193	0.403888	0.122451	3.29836	0.000972528	0.00726762	24h
FAM214B	331.043	0.605664	0.122998	4.92417	8.47189e-07	1.39901e-05	24h
FAM219A	345.016	0.611242	0.130171	4.69567	2.65733e-06	3.97392e-05	24h
FAM219B	379.102	0.325968	0.114396	2.84948	0.00437906	0.024917	24h
FAM3A	483.864	0.334583	0.101877	3.2842	0.00102274	0.00756789	24h
FAM49B	724.343	-0.318269	0.0915915	-3.47487	0.000511094	0.00421726	24h
FAM64A	57.5903	-1.79838	0.295027	-6.09567	1.08981e-09	3.08003e-08	24h
FAM71E1	26.8681	1.1401	0.415381	2.74471	0.00605649	0.032272	24h
FAM83D	194.75	-1.05741	0.164622	-6.42324	1.33401e-10	4.2685e-09	24h
FAM83G	293.826	0.369614	0.129637	2.85115	0.00435612	0.0248003	24h
FAM83H	1749.84	0.537439	0.0754656	7.12164	1.06653e-12	4.65466e-11	24h
FAM89B	480.05	0.383289	0.11674	3.28328	0.00102606	0.00758371	24h
FAM8A1	218.604	0.405073	0.153714	2.63523	0.00840791	0.0418917	24h
FAN1	242.29	-0.629208	0.145285	-4.33086	1.48531e-05	0.000189443	24h
FANCA	141.713	-0.694983	0.193045	-3.60012	0.000318076	0.00277824	24h
FANCB	21.4806	-1.47917	0.505118	-2.92837	0.00340742	0.0203636	24h
FANCD2	189.344	-1.08882	0.16168	-6.73444	1.64567e-11	6.01584e-10	24h
FANCG	185.94	-0.603553	0.164917	-3.65973	0.000252484	0.00227182	24h
FANCI	463.04	-0.973264	0.10732	-9.06881	1.20325e-19	1.15215e-17	24h
FANCM	61.5962	-1.47627	0.287783	-5.1298	2.9005e-07	5.29392e-06	24h
FAR1	426.901	-0.480285	0.116944	-4.10696	4.00893e-05	0.000456826	24h
FARSB	325.255	-0.415212	0.125278	-3.31433	0.000918643	0.00692138	24h
FASN	9799.23	-0.224673	0.0533117	-4.21433	2.50526e-05	0.00030042	24h
FAT1	7275.69	0.201275	0.0450456	4.46825	7.88619e-06	0.000107304	24h
FBF1	109.307	-0.898739	0.214479	-4.19034	2.78534e-05	0.000331221	24h
FBRS	1271.62	0.267807	0.0894146	2.99511	0.00274347	0.0170632	24h
FBXL16	92.1852	1.12053	0.239034	4.68775	2.76224e-06	4.11642e-05	24h
FBXL19	613.47	0.388387	0.103164	3.76474	0.000166725	0.0015858	24h
FBXL19-AS1	91.6244	1.11917	0.239626	4.67047	3.00505e-06	4.44726e-05	24h
FBXO10	144.288	-0.530648	0.191167	-2.77584	0.00550594	0.0299776	24h
FBXO41	195.359	0.671736	0.15674	4.28566	1.82195e-05	0.000226526	24h
FBXO43	15.9985	-1.4835	0.569842	-2.60335	0.00923182	0.0451424	24h
FBXO46	392.22	0.520867	0.137306	3.79348	0.000148548	0.00143526	24h
FBXW2	941.782	0.261935	0.0761791	3.43841	0.000585146	0.00474416	24h
FCGRT	207.522	0.462152	0.153224	3.01618	0.00255981	0.0160689	24h
FCHSD1	121.683	0.525275	0.201737	2.60376	0.00922073	0.0451225	24h
FDPS	1084.03	0.441948	0.0870198	5.07871	3.8001e-07	6.72539e-06	24h
FDXR	347.171	0.864597	0.130942	6.60288	4.03245e-11	1.38714e-09	24h
FECH	424.209	-0.316155	0.111956	-2.82392	0.004744	0.0265693	24h
FEM1B	612.442	-0.288259	0.100229	-2.87599	0.00402758	0.0234473	24h
FEN1	364.578	-0.571045	0.119165	-4.79207	1.65072e-06	2.58297e-05	24h
FER1L4	143.673	0.664477	0.183208	3.62691	0.000286838	0.00253997	24h
FGD5-AS1	1059.84	-0.224355	0.0736623	-3.04573	0.00232117	0.0148469	24h
FGD6	1168.89	0.338418	0.0849736	3.98263	6.81568e-05	0.000732839	24h
FGFR3	82.0406	-0.987657	0.252346	-3.91389	9.08208e-05	0.000933751	24h
FGFRL1	506.42	0.281679	0.107307	2.62498	0.00866545	0.0428629	24h
FH	425.029	-0.488976	0.110559	-4.42275	9.74517e-06	0.000129174	24h
FHL2	238.152	-0.39479	0.143275	-2.75547	0.0058607	0.031477	24h
FHOD3	176.96	0.735529	0.171108	4.29863	1.71856e-05	0.000215551	24h
FIGNL1	129.594	-0.550039	0.191115	-2.87805	0.00400141	0.0233441	24h
FJX1	275.817	-1.20584	0.140922	-8.55676	1.16082e-17	8.64923e-16	24h
FKBP4	1152.97	-0.552883	0.0713998	-7.74349	9.67248e-15	5.3265e-13	24h
FKBP5	196.101	-1.30006	0.161885	-8.03077	9.68648e-16	5.7808e-14	24h
FKBP9	1139.21	0.291293	0.0781869	3.7256	0.000194848	0.00181693	24h
FKTN	187.339	-1.10945	0.175994	-6.3039	2.90243e-10	8.90934e-09	24h
FLG	14.2222	1.50002	0.561128	2.67323	0.00751248	0.0382662	24h
FLNA	26326.5	0.346842	0.0512719	6.76477	1.33526e-11	4.95164e-10	24h
FLOT1	822.789	-0.336016	0.0862035	-3.89794	9.70126e-05	0.000987128	24h
FN1	16747.5	0.387957	0.0715545	5.42184	5.89877e-08	1.24893e-06	24h
FNDC10	130.76	-0.939645	0.211196	-4.44916	8.62085e-06	0.000115584	24h
FNDC3A	731.265	0.604605	0.0899698	6.72008	1.81619e-11	6.60995e-10	24h
FNDC3B	2027.46	0.428155	0.0590943	7.24529	4.31522e-13	1.94276e-11	24h
FOPNL	482.831	-0.404415	0.111964	-3.61202	0.000303819	0.00267007	24h
FOSL2	1310.59	0.369956	0.0727478	5.08546	3.66741e-07	6.50852e-06	24h
FOXJ3	474.343	-0.301428	0.100999	-2.98445	0.00284087	0.0175838	24h
FOXK1	1840.09	0.498781	0.0648193	7.69494	1.41559e-14	7.54846e-13	24h
FOXM1	380.289	-0.960899	0.122593	-7.83811	4.57388e-15	2.58535e-13	24h
FOXQ1	304.399	0.605275	0.130688	4.63146	3.63088e-06	5.27608e-05	24h
FOXRED1	127.641	-0.554494	0.196225	-2.82581	0.00471615	0.0264595	24h
FOXRED2	985.253	-0.476875	0.0810783	-5.88166	4.06173e-09	1.0361e-07	24h
FSTL3	1065.08	0.531634	0.0809491	6.5675	5.11661e-11	1.71413e-09	24h
FTL	49251.9	-0.477539	0.043892	-10.8799	1.43782e-27	2.67373e-25	24h
FURIN	2016.97	0.26201	0.0645164	4.06114	4.88327e-05	0.000542018	24h
FUS	2249.6	-0.301619	0.0629607	-4.79058	1.66297e-06	2.59581e-05	24h
FUT10	109.395	-0.674373	0.233903	-2.88313	0.00393746	0.0230798	24h
FUT11	321.399	0.863401	0.124523	6.93366	4.10096e-12	1.62908e-10	24h
FYTTD1	274.289	-0.494747	0.145611	-3.39774	0.000679456	0.00538154	24h
FZD1	242.159	-0.454112	0.143724	-3.15961	0.0015798	0.0108282	24h
FZD2	696.468	-0.267174	0.100789	-2.65082	0.0080296	0.0403714	24h
G3BP1	912.3	-0.429329	0.0809862	-5.30126	1.15007e-07	2.29853e-06	24h
G3BP2	1177.89	-0.201805	0.077322	-2.60993	0.00905619	0.044487	24h
G6PD	19730.6	-0.536393	0.0417838	-12.8373	1.0129e-37	3.42014e-35	24h
GABARAP	1744.23	0.286401	0.0642552	4.45724	8.30205e-06	0.000112012	24h
GABARAPL1	418.041	1.04532	0.111325	9.38984	6.00915e-21	6.42528e-19	24h
GABBR1	211.889	0.717995	0.154449	4.64876	3.33931e-06	4.8856e-05	24h
GABPB1	98.9055	-0.713817	0.233224	-3.06065	0.00220854	0.0142757	24h
GABRB3	1839.56	0.361267	0.0672123	5.37501	7.65764e-08	1.58989e-06	24h
GADD45A	118.579	0.673814	0.197284	3.41544	0.00063678	0.00510658	24h
GAL3ST1	307.974	0.436842	0.126337	3.45774	0.00054473	0.00444904	24h
GALE	475.062	-0.273488	0.104305	-2.62201	0.00874138	0.0431387	24h
GALNT10	2189.79	0.187827	0.0602192	3.11905	0.00181433	0.0122011	24h
GALNT14	154.869	-0.598243	0.179535	-3.33218	0.000861691	0.00656389	24h
GALNT18	258.461	0.510085	0.132386	3.85302	0.000116668	0.00116134	24h
GALNT2	1090.73	0.251206	0.0770964	3.25834	0.00112065	0.00814217	24h
GALNT7	538.879	-0.287421	0.108501	-2.64903	0.00807241	0.0405231	24h
GAMT	195.626	-0.469482	0.158295	-2.96586	0.00301841	0.0184777	24h
GAPDH	23303.2	0.159801	0.0426865	3.74359	0.000181408	0.00170523	24h
GAS5	318.324	0.49625	0.127422	3.89455	9.83813e-05	0.00099789	24h
GATAD2A	560.307	-0.273633	0.0996608	-2.74565	0.00603916	0.0322197	24h
GATS	491.43	-0.331392	0.106352	-3.116	0.00183324	0.0123089	24h
GBA	738.44	0.71188	0.0907693	7.84274	4.40811e-15	2.50267e-13	24h
GBE1	589.62	0.435856	0.0927963	4.69691	2.64123e-06	3.95445e-05	24h
GBF1	1087.03	-0.315067	0.07363	-4.27906	1.87683e-05	0.000232223	24h
GBP2	111.329	0.808441	0.210094	3.848	0.000119085	0.00118356	24h
GCLC	1153.97	-0.85206	0.0762596	-11.1731	5.51885e-29	1.10644e-26	24h
GCLM	1586.17	-0.71508	0.0800551	-8.93235	4.17071e-19	3.76862e-17	24h
GCN1	2080.62	-0.208966	0.0582856	-3.5852	0.000336821	0.00291813	24h
GCNT3	1344.98	0.23127	0.0701209	3.29816	0.0009732	0.00726841	24h
GDAP1	179.804	0.523587	0.170629	3.06858	0.00215081	0.0139803	24h
GDI1	1260.89	0.30613	0.0712768	4.29494	1.74742e-05	0.000218956	24h
GDPD1	41.103	0.996741	0.358519	2.78016	0.00543313	0.0296965	24h
GEMIN5	375.778	-0.345612	0.116466	-2.9675	0.00300236	0.0184227	24h
GEN1	189.874	-0.788471	0.172269	-4.57696	4.71773e-06	6.68875e-05	24h
GFER	271.373	0.399789	0.141687	2.82164	0.00477788	0.0266891	24h
GFPT2	466.916	0.365129	0.111292	3.28082	0.00103506	0.00763265	24h
GGACT	44.7377	-1.13761	0.339075	-3.35504	0.000793525	0.00612618	24h
GGPS1	360.818	0.335878	0.115909	2.89777	0.00375824	0.0221507	24h
GGT1	503.92	0.260762	0.101615	2.56618	0.0102827	0.0493054	24h
GINS1	275.323	-1.2805	0.140012	-9.14562	5.92865e-20	5.85157e-18	24h
GINS2	84.8647	-1.48952	0.255546	-5.82878	5.58337e-09	1.37771e-07	24h
GINS4	276.174	-0.614294	0.138283	-4.44231	8.89989e-06	0.000118953	24h
GJA1	437.427	0.316278	0.123525	2.56043	0.0104542	0.0499211	24h
GLA	341.277	-0.314062	0.122457	-2.56467	0.0103273	0.0494808	24h
GLG1	2360.31	0.258878	0.0574537	4.50587	6.61031e-06	9.05196e-05	24h
GLIPR1	149.544	0.979879	0.1807	5.4227	5.8706e-08	1.24505e-06	24h
GLMP	641.584	0.428315	0.0959197	4.46535	7.99391e-06	0.000108539	24h
GLP2R	418.097	0.306761	0.108705	2.82197	0.004773	0.0266851	24h
GLTSCR2	2182.77	0.637508	0.0613415	10.3928	2.67457e-25	4.11551e-23	24h
GMNN	97.3864	-0.703324	0.236387	-2.97531	0.00292696	0.0180142	24h
GMPS	522.908	-0.336993	0.100851	-3.34148	0.000833333	0.00639504	24h
GNA11	680.177	-0.458287	0.0913822	-5.01506	5.30171e-07	9.03403e-06	24h
GNB1	2530.24	-0.190244	0.0562078	-3.38465	0.000712691	0.00560671	24h
GNB5	533.21	0.276893	0.103482	2.67575	0.00745612	0.0380547	24h
GNG11	841.631	0.458935	0.08965	5.11918	3.06868e-07	5.54567e-06	24h
GNG4	85.0861	0.672229	0.241801	2.7801	0.0054343	0.0296965	24h
GNG7	13.0189	-2.08236	0.679009	-3.06676	0.00216389	0.0140368	24h
GNPTG	418.291	0.309263	0.115992	2.66623	0.00767068	0.0389175	24h
GNS	3339.57	0.183854	0.0533815	3.44415	0.000572858	0.00465801	24h
GOLGA4	1987.64	-0.20029	0.0594647	-3.36821	0.00075658	0.00589058	24h
GOLGA7B	161.336	1.69345	0.186223	9.09369	9.57366e-20	9.23606e-18	24h
GOLM1	1385.58	-0.271549	0.0675309	-4.02111	5.79251e-05	0.000635245	24h
GOT2	1371.19	-0.401008	0.0715569	-5.60405	2.09404e-08	4.78089e-07	24h
GPAT3	259.81	-0.492783	0.149676	-3.29233	0.000993613	0.00738647	24h
GPATCH4	261.927	-0.655887	0.144925	-4.5257	6.01967e-06	8.3231e-05	24h
GPC1	1808.17	-0.322965	0.0692991	-4.66044	3.1553e-06	4.64818e-05	24h
GPC6	301.571	0.412709	0.12931	3.19163	0.00141471	0.00984924	24h
GPCPD1	765.885	-0.383748	0.0859472	-4.46493	8.00945e-06	0.000108636	24h
GPD2	611.056	-0.405589	0.1025	-3.95696	7.5911e-05	0.00080034	24h
GPHN	138.165	-0.637608	0.189884	-3.35789	0.000785398	0.00607075	24h
GPI	8409.74	0.420485	0.0447135	9.40398	5.25384e-21	5.71289e-19	24h
GPR107	1065.32	0.213922	0.0725316	2.94936	0.00318434	0.0193153	24h
GPR108	377.47	0.417004	0.113692	3.66783	0.000244616	0.00221033	24h
GPR153	100.206	0.887769	0.210292	4.2216	2.42573e-05	0.000291975	24h
GPR155	46.7021	0.892904	0.295	3.02679	0.00247163	0.0156687	24h
GPR27	48.2984	-2.02967	0.429293	-4.72792	2.2683e-06	3.44432e-05	24h
GPRC5A	1734.98	0.749603	0.074414	10.0734	7.24144e-24	9.38534e-22	24h
GPRC5B	223.037	0.889706	0.159455	5.57966	2.40987e-08	5.47275e-07	24h
GPRIN1	388.395	0.365485	0.11544	3.16602	0.00154541	0.0106152	24h
GPRIN2	334.252	0.387847	0.120556	3.21716	0.00129466	0.00912734	24h
GPSM2	82.365	-0.604738	0.233362	-2.59142	0.00955819	0.0464902	24h
GPX1	316.894	0.704323	0.131696	5.3481	8.88837e-08	1.81893e-06	24h
GPX3	50.2997	1.03137	0.316947	3.25409	0.00113758	0.00824184	24h
GPX4	916.622	0.247146	0.0838528	2.94738	0.00320477	0.0194056	24h
GRAMD1A	3583.67	0.692394	0.0638524	10.8437	2.13726e-27	3.86242e-25	24h
GRAMD1B	853.24	-0.34334	0.088971	-3.85901	0.000113847	0.00113856	24h
GRB7	78.1633	-0.800807	0.255178	-3.13823	0.00169974	0.0115271	24h
GRINA	2836.2	0.243264	0.0586125	4.15038	3.3193e-05	0.00038824	24h
GRK3	168.322	0.484347	0.162865	2.97392	0.00294025	0.0180768	24h
GRN	4912.65	0.371582	0.0493079	7.53594	4.84825e-14	2.43e-12	24h
GRWD1	720.218	-0.253643	0.0902795	-2.80953	0.00496137	0.0274986	24h
GSG2	63.4188	-1.05817	0.275232	-3.84466	0.000120719	0.00119887	24h
GSN	508.889	0.454344	0.101163	4.49121	7.08182e-06	9.67698e-05	24h
GSPT1	1974.83	-0.360491	0.0657991	-5.47866	4.28552e-08	9.36755e-07	24h
GSR	3037.18	-0.359083	0.0550956	-6.51746	7.15093e-11	2.36478e-09	24h
GSTCD	105.838	-0.854023	0.209569	-4.07515	4.59844e-05	0.000514857	24h
GSTP1	3399.07	-0.176019	0.0608278	-2.89373	0.00380698	0.0223865	24h
GTF3C1	1320.8	-0.281903	0.072148	-3.90728	9.33394e-05	0.000955816	24h
GTF3C3	333.966	-0.415151	0.127949	-3.24465	0.00117596	0.0084578	24h
GTPBP3	147.639	-1.02706	0.191852	-5.3534	8.6316e-08	1.77203e-06	24h
GTSE1	140.174	-1.16563	0.19204	-6.06972	1.28136e-09	3.56946e-08	24h
GUCD1	657.005	0.368556	0.0896457	4.11125	3.93524e-05	0.000450831	24h
GYS1	532.762	0.644162	0.0970817	6.63526	3.23932e-11	1.13253e-09	24h
H1F0	724.16	-0.296253	0.0848503	-3.49148	0.000480355	0.00400223	24h
H1FX	1221.96	-0.378322	0.0864078	-4.37833	1.19592e-05	0.000155944	24h
H2AFV	697.985	-0.986634	0.0968462	-10.1876	2.25155e-24	3.14017e-22	24h
H2AFX	494.639	-0.986037	0.1122	-8.78823	1.51933e-18	1.24655e-16	24h
H2AFY	1070.43	-0.285468	0.0736834	-3.87426	0.00010695	0.00107714	24h
H2AFZ	487.429	-0.823028	0.110059	-7.47809	7.54116e-14	3.72156e-12	24h
H6PD	1158.02	0.418213	0.0810705	5.15863	2.48769e-07	4.62603e-06	24h
HAGLR	15.5543	1.79824	0.574203	3.13171	0.00173792	0.011755	24h
HAP1	49.894	0.902879	0.327832	2.75409	0.00588557	0.0315842	24h
HAT1	229.033	-0.395371	0.153762	-2.57131	0.0101314	0.0486876	24h
HAUS5	125.128	-0.992203	0.204828	-4.84408	1.27201e-06	2.02496e-05	24h
HAUS7	75.4114	-0.748198	0.253075	-2.95642	0.0031123	0.018944	24h
HAVCR1	797.549	0.456865	0.0838051	5.45152	4.99417e-08	1.07157e-06	24h
HDAC11	165.632	0.662025	0.165084	4.01022	6.06622e-05	0.000662431	24h
HDAC6	501.455	0.587116	0.112977	5.1968	2.02753e-07	3.84271e-06	24h
HDDC3	171.791	-0.727791	0.174767	-4.16435	3.12238e-05	0.000368119	24h
HEATR1	806.705	-0.375025	0.0873633	-4.2927	1.76512e-05	0.000220958	24h
HELLS	160.178	-0.923531	0.18406	-5.01754	5.2336e-07	8.94173e-06	24h
HERC2	1462.89	-0.192425	0.0651264	-2.95464	0.00313034	0.0190177	24h
HEXA	1985.22	0.455361	0.0596692	7.63143	2.32156e-14	1.21583e-12	24h
HEYL	50.7041	-0.892215	0.328771	-2.71379	0.00665192	0.0346705	24h
HGSNAT	1328.67	0.214256	0.0675844	3.17019	0.00152337	0.0104919	24h
HHAT	77.8542	1.25211	0.269423	4.6474	3.36151e-06	4.91248e-05	24h
HIC1	25.5976	1.68043	0.435791	3.85605	0.000115233	0.00114973	24h
HIF1A	5410.42	-0.38138	0.057305	-6.65527	2.82783e-11	9.94078e-10	24h
HIGD1A	166.802	-0.474948	0.171643	-2.76706	0.00565635	0.0306101	24h
HILPDA	743.473	0.853482	0.0933209	9.14567	5.92592e-20	5.85157e-18	24h
HIPK1	513.622	-0.340962	0.100023	-3.40883	0.000652424	0.00519631	24h
HIPK2	1882.83	-0.642818	0.0702962	-9.14441	5.99543e-20	5.87232e-18	24h
HIRIP3	76.9889	-0.823362	0.25062	-3.2853	0.00101874	0.00754266	24h
HIST1H4C	152.179	-0.643449	0.188674	-3.41038	0.000648734	0.00517013	24h
HIVEP2	233.756	0.626622	0.149196	4.2	2.66912e-05	0.000318286	24h
HJURP	350.367	-0.546043	0.119193	-4.58118	4.6236e-06	6.5771e-05	24h
HK1	550.781	0.346595	0.0971137	3.56896	0.000358396	0.0030863	24h
HKDC1	593.149	0.310034	0.0984556	3.14897	0.00163845	0.0111663	24h
HLA-A	923.515	0.318611	0.0845981	3.76618	0.000165767	0.00157786	24h
HLA-B	386.621	0.763282	0.120393	6.33993	2.29875e-10	7.15905e-09	24h
HLA-C	728.253	0.451762	0.0869486	5.19574	2.0391e-07	3.84761e-06	24h
HLA-E	1039.41	0.297293	0.0808748	3.67597	0.000236947	0.00214939	24h
HLA-H	104.869	0.585642	0.208522	2.80854	0.00497668	0.0275359	24h
HMCES	172.513	-0.472847	0.168161	-2.81187	0.00492537	0.0273483	24h
HMG20A	484.308	-0.389903	0.106053	-3.6765	0.000236456	0.00214718	24h
HMGA1	4171.03	-0.18146	0.0628853	-2.88556	0.00390714	0.0229335	24h
HMGB1	206.047	-0.64438	0.161803	-3.9825	6.8195e-05	0.000732839	24h
HMGB2	171.635	-0.884617	0.171761	-5.15029	2.60081e-07	4.81151e-06	24h
HMGB3	1517.63	-0.761062	0.0785181	-9.69283	3.23442e-22	3.95246e-20	24h
HMGCS1	1243.25	-0.225292	0.0760169	-2.96372	0.0030395	0.018589	24h
HMGN2	485.267	-0.575178	0.106495	-5.40101	6.6267e-08	1.38933e-06	24h
HMGXB4	133.765	-0.570381	0.191707	-2.97528	0.00292726	0.0180142	24h
HMMR	132.845	-1.01297	0.192823	-5.25335	1.49356e-07	2.91245e-06	24h
HMOX1	2345.4	-0.900141	0.0774784	-11.618	3.34002e-31	7.79197e-29	24h
HNRNPA1L2	19.663	-2.63944	0.633961	-4.1634	3.13537e-05	0.000369081	24h
HNRNPA2B1	4468.27	-0.422876	0.0522359	-8.0955	5.70309e-16	3.50126e-14	24h
HNRNPA3	500.884	-0.289491	0.109772	-2.63719	0.0083595	0.0417045	24h
HNRNPAB	1720.7	-0.533798	0.0604391	-8.832	1.02821e-18	8.67962e-17	24h
HNRNPC	1114.2	-0.218248	0.0760288	-2.8706	0.00409699	0.0237329	24h
HNRNPD	1164.62	-0.354694	0.0744073	-4.76693	1.87055e-06	2.89867e-05	24h
HNRNPDL	1060.67	-0.219229	0.0738734	-2.96763	0.00300104	0.0184227	24h
HNRNPH1	2157.71	-0.208042	0.0639968	-3.25082	0.00115074	0.00832777	24h
HNRNPH3	669.37	-0.493063	0.0909999	-5.41828	6.01763e-08	1.26994e-06	24h
HNRNPK	2587.49	-0.161851	0.0571467	-2.8322	0.00462282	0.0260435	24h
HNRNPL	1370.44	-0.469409	0.0675807	-6.94591	3.76026e-12	1.50305e-10	24h
HNRNPM	1222.31	-0.18657	0.0675607	-2.76151	0.00575351	0.0309791	24h
HNRNPR	1008.27	-0.434262	0.0793264	-5.47437	4.39067e-08	9.5486e-07	24h
HNRNPU	4465.2	-0.245888	0.04654	-5.28337	1.26832e-07	2.52308e-06	24h
HOMER1	101.7	-0.671388	0.213826	-3.13988	0.0016902	0.0114806	24h
HOXB8	113.351	-0.713899	0.227228	-3.14177	0.00167928	0.0114125	24h
HOXD8	85.7308	-0.629122	0.244085	-2.57747	0.00995271	0.0480848	24h
HP1BP3	1183.85	-0.397144	0.0726611	-5.46571	4.61052e-08	9.99284e-07	24h
HPGD	778.495	0.338145	0.100975	3.34879	0.00081165	0.00625482	24h
HR	497.231	-0.334105	0.102532	-3.25854	0.00111986	0.00814103	24h
HSP90AA1	7618.76	-0.419118	0.0542291	-7.72866	1.08681e-14	5.95932e-13	24h
HSP90AB1	7066.46	-0.161499	0.0429441	-3.76068	0.00016945	0.00161053	24h
HSPA2	346.653	0.627989	0.122383	5.13133	2.87697e-07	5.25846e-06	24h
HSPA4	1944.64	-0.297791	0.0705215	-4.22269	2.41401e-05	0.000290837	24h
HSPA9	3355.89	-0.250247	0.0576557	-4.34036	1.42247e-05	0.000182517	24h
HSPB1	2837.44	-0.34523	0.0657272	-5.25246	1.50081e-07	2.92214e-06	24h
HSPG2	2693.64	0.546265	0.0675808	8.08313	6.31229e-16	3.83853e-14	24h
HSPH1	1655.81	-0.223834	0.0728769	-3.0714	0.00213059	0.0138816	24h
HTATSF1	522.317	-0.331149	0.102884	-3.21867	0.00128785	0.00909434	24h
HTRA1	885.127	-0.230146	0.085613	-2.68821	0.00718355	0.0370021	24h
IARS	1217.21	-0.218973	0.0727542	-3.00977	0.00261446	0.0163639	24h
ID1	563.847	0.529586	0.101183	5.23396	1.65916e-07	3.2013e-06	24h
ID3	1006.29	0.874841	0.0867836	10.0807	6.72348e-24	8.80296e-22	24h
IDE	868.69	-0.29868	0.0923265	-3.23504	0.00121626	0.00870378	24h
IER3	1142.3	0.84093	0.1221	6.88724	5.68854e-12	2.2321e-10	24h
IER5	462.961	0.324056	0.10204	3.17578	0.00149433	0.0103251	24h
IER5L	3906.92	-0.261232	0.0875702	-2.98312	0.0028533	0.0176437	24h
IFI30	146.126	-0.7975	0.181749	-4.38792	1.1444e-05	0.000149378	24h
IFITM2	169.106	-0.562558	0.176511	-3.1871	0.00143708	0.00998332	24h
IFNAR1	647.241	0.287558	0.0982313	2.92736	0.00341855	0.0204016	24h
IFNGR1	319.58	0.919257	0.135445	6.78692	1.14554e-11	4.28525e-10	24h
IFNGR2	331.478	0.405033	0.120656	3.35692	0.000788157	0.0060884	24h
IFT46	77.6877	-1.40832	0.275247	-5.11657	3.1115e-07	5.60725e-06	24h
IGBP1	427.523	0.427366	0.112146	3.81081	0.00013851	0.00135356	24h
IGF1R	3290	0.217389	0.0589742	3.68617	0.000227655	0.00207756	24h
IGF2R	3850.52	0.260882	0.0475905	5.48181	4.21005e-08	9.23403e-07	24h
IGFBP1	763.267	1.63223	0.0911581	17.9054	1.06961e-71	1.71552e-68	24h
IGFBP3	5840.61	0.763427	0.1114	6.85306	7.22893e-12	2.79381e-10	24h
IGFBP4	17455.6	0.595434	0.0846452	7.03447	2.00022e-12	8.33272e-11	24h
IGLON5	35.827	1.14246	0.398888	2.86412	0.00418165	0.0240928	24h
IGSF3	891.359	0.358724	0.0813216	4.41118	1.02808e-05	0.000135852	24h
IGSF8	179.113	0.811078	0.161216	5.031	4.87919e-07	8.40334e-06	24h
IGSF9B	37.4456	-1.635	0.385953	-4.23627	2.27259e-05	0.000275351	24h
IKBIP	422.196	0.359911	0.115947	3.10411	0.00190852	0.0126947	24h
IKZF4	50.7743	-0.848578	0.309447	-2.74224	0.00610226	0.0324788	24h
IL11	118.277	1.41849	0.233458	6.07601	1.2321e-09	3.45932e-08	24h
IL17RA	372.005	0.385501	0.114451	3.36827	0.000756412	0.00589058	24h
IL18	497.221	0.856554	0.109409	7.82888	4.92237e-15	2.77013e-13	24h
IL1R1	616.257	-0.473304	0.0961525	-4.92243	8.54757e-07	1.40969e-05	24h
IL32	32.9666	3.01795	0.458939	6.57593	4.8351e-11	1.62833e-09	24h
IL6R	237.029	-0.409444	0.14872	-2.75311	0.0059032	0.031624	24h
ILF3	2046.65	-0.169677	0.0590263	-2.8746	0.00404538	0.0235083	24h
IMMT	893.717	-0.25905	0.079185	-3.27145	0.00106997	0.00784501	24h
IMPDH2	999.285	0.435669	0.0875949	4.97368	6.56928e-07	1.10328e-05	24h
INAFM1	98.3155	0.759927	0.218529	3.47746	0.000506186	0.00418484	24h
INCENP	385.635	-0.812452	0.116103	-6.99766	2.60271e-12	1.06694e-10	24h
INF2	2176.1	-0.176814	0.0607812	-2.90902	0.0036256	0.0214973	24h
INHBB	831.923	-0.347346	0.080063	-4.3384	1.43521e-05	0.000183967	24h
INO80	293.863	-0.54159	0.132781	-4.07882	4.52651e-05	0.000508134	24h
INSIG2	157.965	0.586728	0.174418	3.36391	0.000768458	0.00595775	24h
INSR	320.144	0.364616	0.124546	2.92756	0.00341637	0.0204016	24h
INTS8	313.935	-0.332382	0.123026	-2.70174	0.00689787	0.0357602	24h
IPO4	787.23	-0.343592	0.0871954	-3.94049	8.13168e-05	0.000844839	24h
IPO5	1249.29	0.205358	0.0722556	2.8421	0.00448171	0.0253997	24h
IPO9	1061.38	-0.275679	0.0756318	-3.64501	0.000267385	0.00239248	24h
IQGAP2	733.67	-0.243447	0.0851129	-2.86029	0.00423254	0.0243094	24h
IQGAP3	256.036	-0.804441	0.135624	-5.9314	3.00358e-09	7.89733e-08	24h
IRAK1	2740.16	0.178958	0.054896	3.25996	0.0011143	0.00811129	24h
IRAK2	449.351	1.40121	0.113342	12.3626	4.1633e-35	1.30291e-32	24h
IREB2	994.35	-0.24334	0.0850176	-2.86223	0.0042067	0.0242183	24h
IRF2BP2	3245.66	0.331473	0.0530122	6.25277	4.03233e-10	1.21168e-08	24h
IRGQ	689.216	0.282336	0.0926963	3.04582	0.00232046	0.0148469	24h
IRS2	1814.74	0.202943	0.0757556	2.67891	0.00738621	0.0377881	24h
ISCU	415.532	0.351896	0.110162	3.19435	0.00140146	0.00976758	24h
ISOC2	487.166	0.623876	0.104513	5.96937	2.38166e-09	6.32692e-08	24h
ITGA10	104.627	-1.11094	0.234571	-4.73607	2.17906e-06	3.32061e-05	24h
ITGA2	1144.98	0.480588	0.0912954	5.26409	1.40882e-07	2.76824e-06	24h
ITGA3	5525.47	0.238407	0.0472048	5.05048	4.40708e-07	7.71449e-06	24h
ITGA5	567.101	0.598154	0.0979139	6.10898	1.00273e-09	2.84646e-08	24h
ITGAM	29.785	1.27629	0.462426	2.76	0.00578021	0.0311098	24h
ITGAV	2503.78	0.715431	0.0586517	12.198	3.18725e-34	9.08792e-32	24h
ITGB1	11234.9	0.136536	0.0433067	3.15278	0.00161725	0.0110495	24h
ITGB3BP	47.6909	-1.08387	0.318648	-3.40145	0.00067029	0.00532209	24h
ITGB5	5468.67	0.197499	0.0559497	3.52993	0.000415667	0.00352973	24h
ITIH5	70.8671	1.74778	0.267797	6.52652	6.73145e-11	2.24341e-09	24h
ITPR3	2015.94	0.593363	0.0680026	8.72559	2.64794e-18	2.13684e-16	24h
ITPRIP	662.894	0.377991	0.0917871	4.11813	3.81955e-05	0.000439146	24h
JADE2	1128.23	-0.219619	0.0747327	-2.93873	0.00329557	0.019843	24h
JAG1	847.158	0.637221	0.0858633	7.42135	1.15934e-13	5.52994e-12	24h
JAK1	1936.89	0.491511	0.060773	8.08766	6.08211e-16	3.71617e-14	24h
JMJD6	196.133	0.447731	0.153616	2.9146	0.00356139	0.0211557	24h
JOSD2	318.074	0.47974	0.127265	3.7696	0.00016351	0.00155753	24h
JRK	475.279	-0.284096	0.105305	-2.69783	0.00697924	0.0361237	24h
JUN	239.594	0.914506	0.144888	6.31183	2.7576e-10	8.50548e-09	24h
JUNB	913.296	1.11087	0.0840416	13.218	6.90333e-40	2.85731e-37	24h
JUND	2015.61	0.293077	0.0741192	3.95413	7.68148e-05	0.00080854	24h
KANK2	829.361	-0.382858	0.0907179	-4.22032	2.43958e-05	0.000293093	24h
KANK3	35.8071	1.14652	0.344324	3.32978	0.000869154	0.0066067	24h
KAT14	179.021	-0.576171	0.173678	-3.31747	0.000908356	0.00685999	24h
KATNB1	179.068	-0.631149	0.164477	-3.83732	0.000124386	0.00123338	24h
KBTBD4	85.2296	0.659086	0.233521	2.82239	0.00476679	0.026662	24h
KCCAT211	40.713	1.87064	0.370954	5.04278	4.58806e-07	7.97688e-06	24h
KCMF1	414.465	-0.294476	0.110672	-2.66079	0.00779566	0.0394114	24h
KCNAB2	509.7	-0.284608	0.107092	-2.65761	0.00786974	0.0397233	24h
KCNB1	61.8674	1.66918	0.275764	6.05293	1.42239e-09	3.90806e-08	24h
KCNC3	163.063	0.892019	0.175356	5.08689	3.63981e-07	6.46847e-06	24h
KCND1	35.1738	1.44454	0.389912	3.70478	0.000211571	0.00195019	24h
KCNJ11	36.6409	-1.0833	0.353173	-3.06733	0.00215979	0.0140244	24h
KCNJ14	50.65	0.892186	0.303496	2.93969	0.0032854	0.019791	24h
KCNJ6	22.1521	1.93943	0.485848	3.99184	6.55618e-05	0.000709295	24h
KCNK5	70.7712	-1.06538	0.255341	-4.17239	3.01426e-05	0.000356461	24h
KCNK6	61.615	0.997855	0.292506	3.4114	0.00064631	0.00516042	24h
KCNMA1	516.794	0.731436	0.0984877	7.42667	1.11363e-13	5.33171e-12	24h
KCNMB4	44.598	1.03861	0.344767	3.0125	0.00259103	0.016249	24h
KCNQ1OT1	321.808	-0.830668	0.150262	-5.52813	3.23671e-08	7.22264e-07	24h
KCTD11	176.131	1.05705	0.167722	6.30236	2.93156e-10	8.97729e-09	24h
KCTD15	562.581	-0.251471	0.0958407	-2.62384	0.00869446	0.0429898	24h
KCTD3	645.409	-0.549979	0.0928236	-5.92499	3.12315e-09	8.17819e-08	24h
KDELC2	84.0589	-0.858637	0.252189	-3.40473	0.000662295	0.00526512	24h
KDELR1	5034.41	0.145539	0.0471861	3.08436	0.00203992	0.0134365	24h
KDM1A	467.566	-0.398779	0.10432	-3.82265	0.000132025	0.00130108	24h
KDM2A	935.678	0.224347	0.0784749	2.85883	0.00425203	0.0243672	24h
KDM3A	373.187	0.917613	0.115393	7.9521	1.83373e-15	1.06948e-13	24h
KDM4B	337.477	0.977341	0.117824	8.29492	1.08662e-16	7.04166e-15	24h
KDM6B	422.857	0.839958	0.114067	7.3637	1.78883e-13	8.34638e-12	24h
KDM7A	105.917	0.569581	0.218111	2.61143	0.00901648	0.0443598	24h
KHNYN	773.993	0.43065	0.0841834	5.11562	3.12707e-07	5.62741e-06	24h
KIAA0040	41.4959	0.931151	0.350216	2.65879	0.00784224	0.0396157	24h
KIAA0141	583.168	0.577147	0.10491	5.50135	3.76899e-08	8.30925e-07	24h
KIAA0232	489.171	-0.273309	0.103141	-2.64987	0.00805238	0.0404701	24h
KIAA0513	266.16	0.399934	0.13473	2.9684	0.00299353	0.0183868	24h
KIAA0586	187.174	-0.628972	0.159571	-3.94165	8.09241e-05	0.000843345	24h
KIAA0754	454.71	0.289414	0.112357	2.57585	0.00999942	0.0481965	24h
KIAA0930	1339.16	-0.262942	0.0680215	-3.86557	0.00011083	0.00110925	24h
KIAA1161	312.222	-0.332525	0.127	-2.61831	0.00883666	0.0435587	24h
KIAA1524	129.869	-1.2812	0.197604	-6.48368	8.95114e-11	2.93739e-09	24h
KIAA1551	454.792	-0.366138	0.117648	-3.11215	0.00185728	0.0124378	24h
KIAA1671	330.595	-0.34106	0.132402	-2.57594	0.00999688	0.0481965	24h
KIF11	347.131	-1.16568	0.132648	-8.78779	1.52527e-18	1.24655e-16	24h
KIF12	56.2217	-1.07907	0.304869	-3.53945	0.000400964	0.00342528	24h
KIF14	158.592	-1.08551	0.19188	-5.65722	1.53847e-08	3.5632e-07	24h
KIF15	57.3463	-0.998833	0.296425	-3.3696	0.00075277	0.0058716	24h
KIF18A	107.572	-0.766791	0.212215	-3.61327	0.000302355	0.00265902	24h
KIF18B	191.264	-1.32739	0.175075	-7.58183	3.40725e-14	1.75576e-12	24h
KIF20A	153.457	-0.916747	0.169888	-5.39617	6.80785e-08	1.42035e-06	24h
KIF20B	227.339	-0.986506	0.148175	-6.65773	2.78095e-11	9.80285e-10	24h
KIF21A	543.075	-0.277073	0.0999961	-2.77084	0.00559123	0.0303345	24h
KIF22	225.891	-0.888917	0.152418	-5.83209	5.47364e-09	1.35583e-07	24h
KIF23	328.423	-1.15353	0.124649	-9.25421	2.15813e-20	2.23314e-18	24h
KIF24	81.0874	-0.945701	0.2444	-3.86948	0.000109067	0.00109331	24h
KIF26A	141.11	-1.27371	0.195366	-6.51963	7.04825e-11	2.33685e-09	24h
KIF2C	125.657	-1.09638	0.208273	-5.26414	1.40844e-07	2.76824e-06	24h
KIF4A	179.242	-1.12672	0.165578	-6.80479	1.012e-11	3.83038e-10	24h
KIF5B	1942.04	-0.261841	0.0663556	-3.94603	7.94593e-05	0.000832959	24h
KIF5C	63.2612	0.828088	0.282482	2.93147	0.00337363	0.0202276	24h
KIFC1	144.282	-1.1256	0.18942	-5.94238	2.80915e-09	7.40128e-08	24h
KIFC2	550.889	0.320113	0.104437	3.06512	0.0021758	0.0140939	24h
KIFC3	1475.11	0.197187	0.0700323	2.81565	0.0048678	0.0270618	24h
KLC4	132.461	0.85163	0.193364	4.40429	1.06133e-05	0.000139528	24h
KLF13	2745.37	-0.148968	0.0577688	-2.5787	0.00991723	0.0479457	24h
KLF6	482.165	0.379221	0.101902	3.72144	0.000198091	0.00184181	24h
KLF7	427.533	0.648761	0.109866	5.90501	3.52615e-09	9.14021e-08	24h
KLHDC9	15.9638	-2.19393	0.644332	-3.40497	0.000661702	0.00526367	24h
KLHL11	208.239	-0.439286	0.158264	-2.77565	0.00550909	0.0299776	24h
KLHL24	340.551	0.394415	0.136886	2.88135	0.00395979	0.0231578	24h
KLHL5	1176.19	0.21385	0.0801393	2.66847	0.00761967	0.0387047	24h
KMT2B	1150.62	0.352468	0.0877313	4.01759	5.87973e-05	0.000643711	24h
KNL1	114.844	-1.10263	0.212485	-5.18922	2.11176e-07	3.97303e-06	24h
KNSTRN	83.3555	-0.725725	0.242247	-2.9958	0.00273722	0.0170491	24h
KNTC1	229.412	-1.11445	0.147427	-7.55931	4.05209e-14	2.05504e-12	24h
KPNA2	977.37	-0.916368	0.0833885	-10.9891	4.30977e-28	8.37858e-26	24h
KPNB1	2992.89	-0.286551	0.0506221	-5.6606	1.50845e-08	3.51269e-07	24h
KPTN	111.606	0.754982	0.20271	3.72444	0.000195747	0.00182399	24h
KRBA1	78.2876	0.679612	0.24406	2.78461	0.00535927	0.0293866	24h
KREMEN1	231.639	0.514368	0.143073	3.59515	0.000324202	0.00282598	24h
KRT15	27.86	1.31583	0.410104	3.20853	0.00133416	0.00939548	24h
KRT18	4971.33	-0.516872	0.0546195	-9.46314	2.98834e-21	3.36346e-19	24h
KRT7	6552.87	0.476839	0.0812981	5.86532	4.4827e-09	1.1278e-07	24h
KRT8	8940.89	-0.345648	0.0453138	-7.62787	2.38658e-14	1.2448e-12	24h
KRT81	4312.63	0.448252	0.0945649	4.74015	2.13556e-06	3.26595e-05	24h
KYNU	3072.9	0.253178	0.0583123	4.34176	1.41349e-05	0.000181546	24h
L1CAM	234.317	0.48498	0.14835	3.26915	0.00107869	0.00789545	24h
LACC1	84.5989	0.9226	0.231646	3.9828	6.81086e-05	0.000732839	24h
LAMA3	1500.16	0.568637	0.0762148	7.46097	8.58865e-14	4.19015e-12	24h
LAMA5	9448.95	0.444128	0.055366	8.02167	1.04315e-15	6.13975e-14	24h
LAMB1	3937.74	0.163042	0.0501027	3.25416	0.00113729	0.00824184	24h
LAMB2	1208.61	0.323829	0.0699399	4.6301	3.65483e-06	5.30488e-05	24h
LAMB3	362.558	1.07623	0.12145	8.86155	7.89113e-19	6.93501e-17	24h
LAMC1	2820.1	0.178993	0.0510779	3.50432	0.000457774	0.00383651	24h
LAMC2	57.1471	2.28193	0.340063	6.71032	1.94193e-11	7.01886e-10	24h
LAMP1	1907.5	0.222425	0.0635107	3.50216	0.000461501	0.00386018	24h
LANCL1	2028.05	-0.32174	0.0790386	-4.07067	4.6879e-05	0.000523502	24h
LAPTM4B	1642.42	-0.215056	0.0696325	-3.08844	0.0020121	0.013301	24h
LARP1	3805.28	-0.330198	0.0492855	-6.69971	2.08834e-11	7.46393e-10	24h
LAS1L	401.983	-0.50077	0.112223	-4.46226	8.11004e-06	0.000109884	24h
LASP1	3982.97	-0.636871	0.0546633	-11.6508	2.27319e-31	5.6091e-29	24h
LBH	322.356	0.721852	0.140175	5.14964	2.60994e-07	4.81151e-06	24h
LBR	428.355	-0.690259	0.109135	-6.32481	2.53544e-10	7.85801e-09	24h
LCN2	127.892	1.63758	0.191406	8.55557	1.17291e-17	8.64923e-16	24h
LDHA	6458.92	0.66859	0.0513621	13.0172	9.76957e-39	3.74994e-36	24h
LDHB	5922.88	-0.141592	0.0448776	-3.15507	0.0016046	0.0109689	24h
LDLR	1516.03	0.441258	0.0682111	6.46901	9.86457e-11	3.2125e-09	24h
LEMD2	544.853	0.276241	0.100782	2.74099	0.00612548	0.0325449	24h
LEPROT	683.57	0.253708	0.090105	2.8157	0.00486714	0.0270618	24h
LETMD1	266.541	0.555957	0.135522	4.10233	4.09012e-05	0.000465251	24h
LGALS8	402.713	0.293275	0.11284	2.59902	0.00934902	0.0456458	24h
LGR4	1646.77	-0.277322	0.0743532	-3.72979	0.00019164	0.00179222	24h
LHFPL2	1153.28	0.365728	0.0720565	5.07557	3.86333e-07	6.82787e-06	24h
LHX1	31.7488	-1.07012	0.387201	-2.76373	0.00571451	0.0308377	24h
LIF	1195.75	0.202296	0.0704126	2.87301	0.00406582	0.0236057	24h
LIG1	401.178	-0.454894	0.114524	-3.97205	7.12581e-05	0.000760028	24h
LIN37	80.5791	0.668106	0.260982	2.55997	0.0104682	0.0499694	24h
LIN7A	216.057	-0.487803	0.161372	-3.02285	0.00250408	0.0157987	24h
LIN9	46.1342	-0.850468	0.314884	-2.70089	0.00691544	0.0358368	24h
LINC00173	15.0507	-2.42016	0.699777	-3.45848	0.000543239	0.00444251	24h
LINC00294	381.399	0.847702	0.121503	6.97677	3.02039e-12	1.22641e-10	24h
LINC00963	83.7343	1.22993	0.256378	4.79732	1.60801e-06	2.51922e-05	24h
LINC01578	321.297	0.428259	0.125531	3.41159	0.000645855	0.00516042	24h
LIPA	911.885	0.393355	0.0856805	4.59095	4.41227e-06	6.31851e-05	24h
LMAN2	2020.99	0.158573	0.0585413	2.70874	0.00675396	0.0351419	24h
LMNB1	301.512	-1.34012	0.133256	-10.0568	8.57809e-24	1.08976e-21	24h
LMNB2	752.156	-0.514116	0.0867224	-5.9283	3.06093e-09	8.03165e-08	24h
LMO7	570.016	0.280215	0.100216	2.7961	0.0051723	0.0284364	24h
LOC100129034	275.387	0.525606	0.12882	4.08015	4.5007e-05	0.000506122	24h
LOC100130111	666.036	0.467392	0.107752	4.33765	1.44012e-05	0.000184413	24h
LOC100288637	39.2692	-1.03303	0.350095	-2.9507	0.0031705	0.0192435	24h
LOC100294145	159.277	-0.496965	0.171423	-2.89906	0.00374279	0.0220698	24h
LOC100506548	203.438	0.561769	0.152017	3.69542	0.00021952	0.00201334	24h
LOC100507487	51.393	0.906266	0.309573	2.92747	0.00341731	0.0204016	24h
LOC101927136	153.589	1.03418	0.187029	5.52953	3.21095e-08	7.17765e-07	24h
LOC102724908	135.321	2.16081	0.211232	10.2295	1.46203e-24	2.06491e-22	24h
LONRF2	304.67	-0.448733	0.134523	-3.33573	0.000850763	0.0064977	24h
LONRF3	77.5096	-0.701555	0.254834	-2.75299	0.00590531	0.031624	24h
LOXL2	1213.82	0.92144	0.129423	7.11958	1.0826e-12	4.69285e-11	24h
LPCAT3	860.042	-0.217451	0.0800334	-2.717	0.00658768	0.0344219	24h
LPIN1	714.785	0.634751	0.100022	6.34612	2.2081e-10	6.89345e-09	24h
LPIN3	252.745	0.547343	0.148723	3.68028	0.000232977	0.00212009	24h
LPP-AS2	27.6031	-1.21964	0.428612	-2.84556	0.00443331	0.0251587	24h
LRFN4	650.206	0.444917	0.0983384	4.52434	6.05829e-06	8.35848e-05	24h
LRP1	2343.52	0.554646	0.0726056	7.63917	2.18633e-14	1.1497e-12	24h
LRP10	3971.82	0.282051	0.0517714	5.44801	5.09365e-08	1.08928e-06	24h
LRP11	619.441	0.504831	0.0948802	5.32072	1.03355e-07	2.08186e-06	24h
LRP4	218.637	-0.664453	0.15522	-4.28071	1.86295e-05	0.000230952	24h
LRP8	884.489	-0.247262	0.0862563	-2.86659	0.00414916	0.023981	24h
LRR1	69.5529	-0.760028	0.271488	-2.79949	0.00511836	0.0281798	24h
LRRC59	1361.09	-0.316501	0.0668141	-4.73705	2.16856e-06	3.30854e-05	24h
LRRC75A-AS1	2735.07	0.47118	0.0543234	8.67361	4.18641e-18	3.27536e-16	24h
LRRC8A	596.729	0.49338	0.0951906	5.18307	2.18261e-07	4.08836e-06	24h
LRRC8B	179.88	-0.446527	0.164301	-2.71774	0.00657303	0.0343958	24h
LRRCC1	72.9013	-0.727115	0.259295	-2.8042	0.00504412	0.027825	24h
LRRN2	98.2368	-0.691295	0.242086	-2.85557	0.00429597	0.0245203	24h
LSM5	148.193	-0.540642	0.181592	-2.97723	0.00290869	0.0179344	24h
[truncated: 1,408 more rows]

## Sheet: Table S7
lib	str_num	Term	Overlap	P.value	Adjusted.P.value	Old.P.value	Old.Adjusted.P.value	Odds.Ratio	Combined.Score	Genes
ENCODE_and_ChEA_Consensus_TFs_from_ChIP-X	1	RELA ENCODE	22/484	1.40634e-15	1.33602e-13	0	0	12.1805	416.544	IL32;SPHK2;TNFAIP3;CFLAR;ZFP36L1;NFKB2;RND1;RELB;NFKBIA;EHD1;DRAM1;ZNFX1;TNIP1;IRF1;RFX5;NFKBIZ;REL;NFKBIE;JUNB;IKBKE;IER3;BIRC3
ENCODE_and_ChEA_Consensus_TFs_from_ChIP-X	2	HNF4A ENCODE	20/1276	3.07902e-06	0.000146254	0	0	3.80655	48.3085	IL32;ZNF341;CASC10;B4GALT1;IFNGR1;TNFRSF10B;TNFAIP3;PTPRK;CFLAR;ATP1B1;SOD2;RND1;C3;EFNA1;NFKBIA;SLC7A5;BCL3;ACO1;JUNB;TNS3
ENCODE_and_ChEA_Consensus_TFs_from_ChIP-X	3	STAT3 ENCODE	13/725	5.27532e-05	0.00167052	0	0	4.12211	40.6023	B4GALT1;IFNGR1;RALGAPA2;CFLAR;PARP14;SOD2;ZFP36L1;APOL6;ZNFX1;IRF1;DDIT4;JUNB;APOL2
ENCODE_and_ChEA_Consensus_TFs_from_ChIP-X	4	VDR CHEA	4/76	0.000530751	0.0109732	0	0	11.7199	88.382	NFKBIA;IRAK2;CLMN;NFKB2
ENCODE_and_ChEA_Consensus_TFs_from_ChIP-X	5	GATA1 CHEA	12/807	0.000577537	0.0109732	0	0	3.35358	25.0067	EHD1;SLC7A5;SMAD3;ZNFX1;TNIP1;RALGAPA2;IFNGR2;DDIT4;PTPRJ;CFLAR;ATP1B1;JUNB
ENCODE_and_ChEA_Consensus_TFs_from_ChIP-X	6	CEBPD ENCODE	11/734	0.000928999	0.0122732	0	0	3.35398	23.4155	NFKBIA;B4GALT1;DRAM1;ZNFX1;SPHK2;AKR1C1;DDIT4;NCOA7;CFLAR;JUNB;CXCL2
ENCODE_and_ChEA_Consensus_TFs_from_ChIP-X	7	ESR1 CHEA	5/154	0.000968709	0.0122732	0	0	7.12744	49.4612	C3;EFNA1;SLC39A8;TNS3;ZFP36L1
ENCODE_and_ChEA_Consensus_TFs_from_ChIP-X	8	NELFE ENCODE	6/234	0.00103354	0.0122732	0	0	5.62757	38.6883	EHD1;SLC7A5;ZNFX1;ZC3H12A;DDIT4;JUNB
ENCODE_and_ChEA_Consensus_TFs_from_ChIP-X	9	RCOR1 ENCODE	10/702	0.00231582	0.0244448	0	0	3.15456	19.1418	ABTB2;EHD1;IFNGR2;DDIT4;BCL3;REL;PARP14;NFKBIE;IER3;RELB
ENCODE_and_ChEA_Consensus_TFs_from_ChIP-X	10	IRF8 CHEA	4/121	0.00297222	0.0282361	0	0	7.19585	41.8687	EHD1;PTPRJ;PARP14;TAPBP
TRRUST_Transcription_Factors_2019	1	RELA human	23/301	2.77614e-21	3.11524e-19	0	0	21.6476	1024.65	SERPINA3;CXCL8;TNFRSF9;TNFRSF10B;TNFAIP3;CXCL1;CFLAR;PTGS2;SOD2;CXCL2;CXCL5;EGFR;TAPBP;NFKBIA;PLAU;IRF1;BCL3;NFKBIZ;CCL2;JUNB;OPTN;IER3;BIRC3
TRRUST_Transcription_Factors_2019	2	NFKB1 human	23/303	3.22823e-21	3.11524e-19	0	0	21.4908	1013.98	SERPINA3;CXCL8;TNFRSF9;TNFRSF10B;TNFAIP3;CXCL1;CFLAR;PTGS2;SOD2;CXCL2;CXCL5;EGFR;TAPBP;NFKBIA;PLAU;IRF1;BCL3;NFKBIZ;CCL2;JUNB;OPTN;IER3;BIRC3
TRRUST_Transcription_Factors_2019	3	NFKB1 mouse	18/200	4.70488e-18	3.02681e-16	0	0	24.3791	972.676	ITGAM;SRC;TNFAIP3;CXCL1;CFLAR;PTGS2;SOD2;CXCL2;EGFR;TAPBP;RELB;NFKBIA;NFKBIZ;REL;CCL2;JUNB;CFB;BIRC3
TRRUST_Transcription_Factors_2019	4	STAT3 human	11/142	1.03301e-10	4.98425e-09	0	0	19.0823	438.767	CXCL8;IRF1;TNFRSF10B;CCL2;CFLAR;PTGS2;JUNB;IKBKE;CFB;EGFR;IFNAR1
TRRUST_Transcription_Factors_2019	5	SP1 human	16/472	1.1538e-09	4.45365e-08	0	0	8.32092	171.246	B4GALT1;IFNGR1;SRC;TNFRSF10B;CXCL1;PTGS2;SOD2;CXCL5;EGFR;NFKB2;SLC7A5;PLAU;CCL2;SLC39A8;ACO1;ITGAV
TRRUST_Transcription_Factors_2019	6	JUN mouse	9/131	1.61813e-08	4.72889e-07	0	0	16.3953	294.122	CEBPD;PLAU;SRC;BCL3;CCL2;CXCL1;PTGS2;CXCL2;RELB
TRRUST_Transcription_Factors_2019	7	ATF4 human	6/35	1.71514e-08	4.72889e-07	0	0	44.6919	799.144	CXCL8;PLAU;DDIT4;CCL2;TNFRSF10B;PTGS2
TRRUST_Transcription_Factors_2019	8	REL human	5/22	6.28045e-08	1.51516e-06	0	0	62.8874	1042.88	TNFAIP3;CCL2;SOD2;BIRC3;IER3
TRRUST_Transcription_Factors_2019	9	REL mouse	5/28	2.29003e-07	4.91085e-06	0	0	46.468	710.473	CEBPD;TNFAIP3;CCL2;SOD2;BIRC3
TRRUST_Transcription_Factors_2019	10	JUN human	8/149	7.01943e-07	1.35475e-05	0	0	12.4577	176.518	CXCL8;PLAU;CCL2;PTGS2;SOD2;EGFR;NFKB2;RELB
Transcription_Factor_PPIs	1	NFKB1	15/254	1.70398e-12	2.11293e-10	0	0	14.8684	402.906	SERPINA3;IFNGR1;NCOA3;CXCL1;CFLAR;NFKB2;RELB;NFKBIA;TNIP1;IRF1;BCL3;NFKBIZ;REL;NFKBIE;IKBKE
Transcription_Factor_PPIs	2	STAT6	6/83	3.30083e-06	0.000141848	0	0	16.7914	211.929	NFKBIA;EHD1;SRC;NCOA3;PARP14;IFNAR1
Transcription_Factor_PPIs	3	EP300	12/473	3.4318e-06	0.000141848	0	0	5.88438	74.0397	SMAD3;CEBPD;SRC;NCOA3;IRF1;ZC3H12A;BCL3;REL;JUNB;SOX4;IFNAR1;NFKB2
Transcription_Factor_PPIs	4	STAT1	8/196	5.46151e-06	0.000169307	0	0	9.32104	112.95	NFKBIA;IFNGR1;SRC;IRF1;BCL3;IKBKE;EGFR;IFNAR1
Transcription_Factor_PPIs	5	AR	8/271	5.62708e-05	0.00139552	0	0	6.6376	64.9511	SMAD3;SRC;NCOA3;IRF1;REL;PMEPA1;EGFR;APOL2
Transcription_Factor_PPIs	6	CEBPB	6/142	7.09417e-05	0.00146613	0	0	9.47858	90.5551	SMAD3;CEBPD;IRF1;REL;JUNB;EGFR
Transcription_Factor_PPIs	7	STAT3	7/246	0.000209068	0.0037035	0	0	6.32861	53.6214	IFNGR1;SRC;BCL3;NFKBIZ;EGFR;IFNAR1;NFKB2
Transcription_Factor_PPIs	8	E2F1	5/126	0.00038974	0.00604097	0	0	8.78921	68.9956	CEBPD;NCOA3;TRIM16;NFKB2;BIRC3
Transcription_Factor_PPIs	9	FOS	6/199	0.000443238	0.00610684	0	0	6.65995	51.4241	SMAD3;NCOA3;BCL3;JUNB;OPTN;EGFR
Transcription_Factor_PPIs	10	SMARCA4	6/219	0.000733212	0.00909183	0	0	6.02848	43.514	SMAD3;IRF1;JUNB;IKBKE;NFKB2;RELB
ARCHS4_TFs_Coexp	1	MTF1 human tf ARCHS4 coexpression	29/299	7.29366e-30	6.37466e-27	0	0	30.5597	2050.27	CXCL8;ITGAM;SRC;TNFAIP2;TNFAIP3;CXCL1;PTPRJ;CXCL3;PTGS2;CXCL2;CXCL5;RELB;DRAM1;IRAK2;ZC3H12A;NFKBIZ;CCL2;SLC39A8;IER3;IFNGR2;CFLAR;SOD2;NFKB2;NFKBIA;EHD1;ZNFX1;TNIP1;BCL3;NFKBIE
ARCHS4_TFs_Coexp	2	NFKB1 human tf ARCHS4 coexpression	27/299	6.25547e-27	2.73364e-24	0	0	27.4446	1655.91	CXCL8;SRC;TNFAIP2;TNFAIP3;PTPRJ;CXCL3;PTGS2;CXCL2;RELB;DRAM1;IRAK2;ZC3H12A;NFKBIZ;IER3;IFNGR2;PARP14;SOD2;NFKB2;NFKBIA;ABTB2;EHD1;ZNFX1;TNIP1;IRF1;BCL3;NFKBIE;BIRC3
ARCHS4_TFs_Coexp	3	ATF3 human tf ARCHS4 coexpression	26/299	1.69046e-25	3.69365e-23	0	0	25.9643	1480.99	CXCL8;CEBPD;SRC;TNFAIP2;TNFAIP3;CXCL3;PTGS2;CXCL2;RND1;RELB;DRAM1;IRAK2;ZC3H12A;NFKBIZ;CCL2;TNS3;IER3;SOD2;NFKB2;NFKBIA;ABTB2;EHD1;ZNFX1;TNIP1;BCL3;NFKBIE
ARCHS4_TFs_Coexp	4	ZNF267 human tf ARCHS4 coexpression	26/299	1.69046e-25	3.69365e-23	0	0	25.9643	1480.99	CXCL8;TNFAIP2;TNFAIP3;PTPRJ;CXCL3;PTGS2;RELB;DRAM1;APOL6;IRAK2;ZC3H12A;NFKBIZ;IER3;IFNGR2;CFLAR;PARP14;SOD2;NFKB2;EHD1;ZNFX1;TNIP1;IRF1;BCL3;REL;NFKBIE;BIRC3
ARCHS4_TFs_Coexp	5	NFE2L2 human tf ARCHS4 coexpression	25/299	4.32338e-24	6.29772e-22	0	0	24.5325	1319.8	CXCL8;B4GALT1;SRC;TNFAIP2;CXCL3;PTGS2;CXCL2;DRAM1;APOL6;IRAK2;ZC3H12A;CCL2;TNS3;IER3;SMAD3;IFNGR2;OSMR;SOD2;NFKB2;EHD1;ZNFX1;TNIP1;BCL3;NFKBIE;IFNAR1
ARCHS4_TFs_Coexp	6	NR4A3 human tf ARCHS4 coexpression	25/299	4.32338e-24	6.29772e-22	0	0	24.5325	1319.8	CXCL8;SRC;TNFAIP2;TNFAIP3;CXCL3;PTGS2;CXCL2;RELB;DRAM1;IRAK2;ZC3H12A;NFKBIZ;JUNB;IER3;CFLAR;SOD2;NFKB2;NFKBIA;ABTB2;EHD1;ZNFX1;TNIP1;BCL3;REL;NFKBIE
ARCHS4_TFs_Coexp	7	ETV3L human tf ARCHS4 coexpression	24/299	1.04513e-22	1.30492e-20	0	0	23.1473	1171.55	CXCL8;SRC;IFNGR2;TNFAIP2;CXCL1;CXCL3;PTGS2;SOD2;CXCL2;NFKB2;RELB;NFKBIA;ABTB2;EHD1;DRAM1;ZNFX1;TNIP1;IRAK2;ZC3H12A;BCL3;CCL2;SLC39A8;NFKBIE;IER3
ARCHS4_TFs_Coexp	8	ETV3 human tf ARCHS4 coexpression	23/299	2.38475e-21	2.60534e-19	0	0	21.8067	1035.49	CXCL8;SRC;TNFAIP2;TNFAIP3;CFLAR;CXCL3;PTGS2;SOD2;CXCL2;NFKB2;RELB;NFKBIA;ABTB2;EHD1;DRAM1;ZNFX1;TNIP1;IRAK2;ZC3H12A;BCL3;NFKBIZ;NFKBIE;IER3
ARCHS4_TFs_Coexp	9	MSC human tf ARCHS4 coexpression	22/299	5.12843e-20	4.98027e-18	0	0	20.5087	910.935	CXCL8;SRC;IFNGR2;TNFAIP2;CXCL3;PTGS2;SOD2;CXCL2;NFKB2;RELB;ABTB2;EHD1;DRAM1;TNIP1;IRAK2;ZC3H12A;BCL3;CCL2;SLC39A8;NFKBIE;TNS3;IER3
ARCHS4_TFs_Coexp	10	ZNFX1 human tf ARCHS4 coexpression	21/299	1.03769e-18	9.06939e-17	0	0	19.2518	797.208	SRC;TRANK1;TNFAIP2;TNFAIP3;PTPRJ;CFLAR;PARP14;SOD2;NFKB2;RELB;EHD1;DRAM1;APOL6;TNIP1;IRAK2;IRF1;ZC3H12A;BCL3;REL;NFKBIE;APOL2
MSigDB_Hallmark_2020	1	TNF-alpha Signaling via NF-kB	32/200	2.84273e-40	1.10867e-38	0	0	56.9524	5186.01	B4GALT1;CEBPD;TNFAIP2;TNFAIP3;CXCL1;CXCL3;PTGS2;CXCL2;RELB;DRAM1;PLAU;ZC3H12A;PMEPA1;CCL2;JUNB;IER3;SMAD3;LAMB3;TNFRSF9;IFNGR2;CFLAR;SOD2;NFKB2;EFNA1;NFKBIA;EHD1;TNIP1;IRF1;BCL3;REL;NFKBIE;BIRC3
MSigDB_Hallmark_2020	2	Interferon Gamma Response	13/200	1.72472e-11	3.3632e-10	0	0	16.1243	399.613	NCOA3;TNFAIP2;TNFAIP3;PARP14;PTGS2;SOD2;TAPBP;NFKBIA;APOL6;ZNFX1;IRF1;CCL2;CFB
MSigDB_Hallmark_2020	3	Inflammatory Response	11/200	3.98353e-09	5.17859e-08	0	0	13.1876	255.062	NFKBIA;CXCL8;IRAK2;TNFRSF9;IFNGR2;IRF1;CCL2;OSMR;EREG;IFNAR1;TAPBP
MSigDB_Hallmark_2020	4	IL-6/JAK/STAT3 Signaling	7/87	2.31587e-07	2.25798e-06	0	0	19.0596	291.199	IFNGR1;IFNGR2;IRF1;CXCL1;CXCL3;OSMR;IFNAR1
MSigDB_Hallmark_2020	5	KRAS Signaling Up	9/200	6.09849e-07	4.75682e-06	0	0	10.4358	149.338	SERPINA3;GPRC5B;PLAU;HKDC1;TNFAIP3;PTGS2;CFB;EREG;BIRC3
MSigDB_Hallmark_2020	6	Apoptosis	8/161	1.26136e-06	8.19882e-06	0	0	11.4736	155.85	TGFB2;IFNGR1;IRF1;CFLAR;SOD2;IER3;EREG;BIRC3
MSigDB_Hallmark_2020	7	Complement	8/200	6.33614e-06	3.08887e-05	0	0	9.125	109.219	C3;EHD1;ITGAM;SRC;IRF1;TNFAIP3;CXCL1;CFB
MSigDB_Hallmark_2020	8	Allograft Rejection	8/200	6.33614e-06	3.08887e-05	0	0	9.125	109.219	TGFB2;IFNGR1;IFNGR2;BCL3;CCL2;EGFR;EREG;TAPBP
MSigDB_Hallmark_2020	9	Epithelial Mesenchymal Transition	7/200	5.77478e-05	0.00025024	0	0	7.85532	76.6634	IL32;CXCL8;TNFAIP3;PMEPA1;CXCL1;LAMC2;ITGAV
MSigDB_Hallmark_2020	10	TGF-beta Signaling	4/54	0.000142049	0.00055399	0	0	16.8953	149.681	SMAD3;IFNGR2;PMEPA1;JUNB
Elsevier_Pathway_Collection	1	NFKB Signaling Activation by Blocking of Tumor Suppressors	9/55	5.90447e-12	5.0247e-09	0	0	43.6502	1128.59	NFKBIA;NFKBIZ;BCL3;REL;TNFAIP3;NFKBIE;IKBKE;RELB;NFKB2
Elsevier_Pathway_Collection	2	NFKB Canonical Signaling Activation in Cancer	9/75	1.07636e-10	4.5799e-08	0	0	30.3922	697.571	NFKBIA;NFKBIZ;BCL3;REL;TNFAIP3;NFKBIE;IKBKE;RELB;NFKB2
Elsevier_Pathway_Collection	3	Metastatic Colorectal Cancer	10/121	4.03076e-10	1.14339e-07	0	0	20.2611	438.285	NFKBIA;TGFB2;SMAD3;CXCL8;IFNGR1;SRC;IFNGR2;CFLAR;PTGS2;EGFR
Elsevier_Pathway_Collection	4	Osteoclast Activation in Psoriatic Arthritis	7/47	2.92315e-09	5.64997e-07	0	0	38.1962	750.577	NFKBIA;SRC;REL;IKBKE;RELB;NFKB2;BIRC3
Elsevier_Pathway_Collection	5	Hodgkin Lymphoma	9/110	3.45777e-09	5.64997e-07	0	0	19.8252	386.248	NFKBIA;TGFB2;CXCL8;SRC;BCL3;TNFAIP3;PTPRK;CFLAR;NFKBIE
Elsevier_Pathway_Collection	6	Proteins Involved in Atherosclerosis	11/200	3.98353e-09	5.64997e-07	0	0	13.1876	255.062	NFKBIA;IL32;CXCL8;ITGAM;PLAU;IFNGR1;CCL2;CXCL1;PTGS2;CXCL5;EGFR
Elsevier_Pathway_Collection	7	Proteins Involved in Myocarditis	11/207	5.70961e-09	6.94125e-07	0	0	12.7121	241.289	C3;SERPINA3;PLAU;SRC;TNFRSF9;IRF1;CCL2;PTGS2;CXCL2;EGFR;IFNAR1
Elsevier_Pathway_Collection	8	ROS in Triggering Vascular Inflammation	6/32	9.68941e-09	1.03071e-06	0	0	49.8562	919.958	NFKBIA;CXCL8;PLAU;CCL2;PTGS2;CXCL2
Elsevier_Pathway_Collection	9	Proteins with Altered Expression in Cancer-Associated Sustaining of Proliferative Signaling	10/175	1.46529e-08	1.38551e-06	0	0	13.593	245.199	EFNA1;SMAD3;PLAU;SRC;BCL3;REL;IKBKE;EGFR;EREG;NFKB2
Elsevier_Pathway_Collection	10	Dendritic Cell Dysfunction in Psoriatic Arthritis	7/63	2.41274e-08	2.05324e-06	0	0	27.261	478.156	NFKBIA;TNIP1;REL;TNFAIP3;IFNAR1;RELB;NFKB2
WikiPathway_2021_Human	1	IL-18 signaling pathway WP4754	20/272	3.07775e-18	7.97138e-16	0	0	19.9939	806.2	ZNF143;CXCL8;TNFAIP2;TNFAIP3;CFLAR;CXCL3;PTGS2;CLDN1;CXCL2;NFKB2;NFKBIA;IRF1;ZC3H12A;RFX5;NFKBIZ;REL;CCL2;NFKBIE;IER3;BIRC3
WikiPathway_2021_Human	2	Photodynamic therapy-induced NF-kB survival signaling WP3617	8/35	5.24054e-12	6.7865e-10	0	0	65.4321	1699.57	CXCL8;REL;CFLAR;PTGS2;CXCL2;RELB;NFKB2;BIRC3
WikiPathway_2021_Human	3	SARS-CoV-2 innate immunity evasion and cell-specific immune response WP5039	8/66	1.12957e-09	9.75193e-08	0	0	30.4123	626.536	CXCL8;SMAD3;CCL2;CXCL1;CXCL3;CXCL2;CXCL5;IFNAR1
WikiPathway_2021_Human	4	Nuclear Receptors Meta-Pathway WP2882	13/319	5.39909e-09	3.49591e-07	0	0	9.79423	186.453	TGFB2;SRC;NCOA3;TNFAIP3;SLC39A10;PTGS2;EGFR;NFKB2;SLC7A5;CCL2;SLC39A8;JUNB;BIRC3
WikiPathway_2021_Human	5	TNF-alpha signaling pathway WP231	8/92	1.64952e-08	8.54452e-07	0	0	20.9714	375.812	NFKBIA;REL;TNFAIP3;CCL2;CFLAR;NFKBIE;BIRC3;NFKB2
WikiPathway_2021_Human	6	miRNAs involvement in the immune response in sepsis WP4329	6/37	2.43722e-08	1.05207e-06	0	0	41.8043	732.823	NFKBIA;CXCL8;IRF1;REL;RELB;NFKB2
WikiPathway_2021_Human	7	Neovascularisation processes WP4331	5/37	9.80886e-07	3.62928e-05	0	0	33.3837	461.858	TGFB2;SMAD3;REL;RELB;NFKB2
WikiPathway_2021_Human	8	VEGFA-VEGFR2 Signaling Pathway WP3888	12/432	1.34462e-06	4.21462e-05	0	0	6.47243	87.5033	NFKBIA;NRP2;CASC10;CXCL8;PLAU;SRC;CCL2;PTPRJ;ITGAV;PTGS2;SOD2;RND1
WikiPathway_2021_Human	9	Gastrin signaling pathway WP4659	7/114	1.46454e-06	4.21462e-05	0	0	14.2308	191.176	NFKBIA;CXCL8;SRC;PTGS2;CLDN1;EGFR;BIRC3
WikiPathway_2021_Human	10	Fibrin Complement Receptor 3 Signaling Pathway WP4136	5/41	1.66043e-06	4.30051e-05	0	0	29.6685	394.841	ITGAM;SRC;IRAK2;CCL2;CXCL3
KEGG_2021_Human	1	TNF signaling pathway	13/112	9.40774e-15	1.77806e-12	0	0	30.5929	988.065	TNFAIP3;CXCL1;CFLAR;CXCL3;PTGS2;CXCL2;CXCL5;NFKBIA;IRF1;BCL3;CCL2;JUNB;BIRC3
KEGG_2021_Human	2	NF-kappa B signaling pathway	12/104	1.14152e-13	1.07874e-11	0	0	30.0455	895.393	NFKBIA;CXCL8;PLAU;TNFAIP3;CXCL1;CFLAR;CXCL3;PTGS2;CXCL2;NFKB2;BIRC3;RELB
KEGG_2021_Human	3	IL-17 signaling pathway	10/94	3.20988e-11	2.02222e-09	0	0	26.8101	647.79	NFKBIA;CXCL8;TNFAIP3;CCL2;CXCL1;CXCL3;PTGS2;CXCL2;IKBKE;CXCL5
KEGG_2021_Human	4	Cytokine-cytokine receptor interaction	14/295	1.82345e-10	8.61579e-09	0	0	11.6376	260.975	IL32;TGFB2;CXCL8;IFNGR1;TNFRSF9;IFNGR2;TNFRSF10B;CXCL1;CXCL3;OSMR;CXCL2;CXCL5;CCL2;IFNAR1
KEGG_2021_Human	5	Legionellosis	8/57	3.36903e-10	1.27349e-08	0	0	36.0145	785.521	C3;NFKBIA;CXCL8;ITGAM;CXCL1;CXCL3;CXCL2;NFKB2
KEGG_2021_Human	6	Kaposi sarcoma-associated herpesvirus infection	11/193	2.74008e-09	8.63125e-08	0	0	13.6996	270.092	C3;NFKBIA;CXCL8;IFNGR1;SRC;CXCL1;CXCL3;PTGS2;CXCL2;IKBKE;IFNAR1
KEGG_2021_Human	7	NOD-like receptor signaling pathway	10/181	2.02163e-08	5.45841e-07	0	0	13.112	232.303	NFKBIA;CXCL8;TNFAIP3;CCL2;CXCL1;CXCL3;CXCL2;IKBKE;IFNAR1;BIRC3
KEGG_2021_Human	8	Amoebiasis	8/102	3.73361e-08	7.80225e-07	0	0	18.731	320.361	TGFB2;CXCL8;ITGAM;LAMB3;CXCL1;LAMC2;CXCL3;CXCL2
KEGG_2021_Human	9	Chagas disease	8/102	3.73361e-08	7.80225e-07	0	0	18.731	320.361	C3;NFKBIA;TGFB2;CXCL8;IFNGR1;IFNGR2;CCL2;CFLAR
KEGG_2021_Human	10	C-type lectin receptor signaling pathway	8/104	4.35037e-08	7.80225e-07	0	0	18.3389	310.852	NFKBIA;SRC;IRF1;BCL3;PTGS2;IKBKE;NFKB2;RELB
Panther_2016	1	CCKR signaling map ST Homo sapiens P06959	10/165	8.3328e-09	2.0832e-07	0	0	14.4773	269.322	NFKBIA;CXCL8;PLAU;SRC;CXCL1;ITGAV;PTGS2;CXCL2;IER3;BIRC3
Panther_2016	2	Toll receptor signaling pathway Homo sapiens P00054	6/49	1.39825e-07	1.74781e-06	0	0	30.1198	475.377	NFKBIA;TNFAIP3;PTGS2;NFKBIE;IKBKE;NFKB2
Panther_2016	3	Apoptosis signaling pathway Homo sapiens P00006	7/102	6.89456e-07	5.74547e-06	0	0	16.0381	227.538	NFKBIA;REL;TNFRSF10B;CFLAR;NFKB2;BIRC3;RELB
Panther_2016	4	Inflammation mediated by chemokine and cytokine signaling pathway Homo sapiens P00031	7/188	3.9008e-05	0.0002438	0	0	8.38122	85.084	CXCL8;CCL2;PTGS2;JUNB;IFNAR1;NFKB2;RELB
Panther_2016	5	Integrin signalling pathway Homo sapiens P00034	5/156	0.00102624	0.00513118	0	0	7.03233	48.3955	ITGAM;LAMB3;SRC;ITGAV;RND1
Panther_2016	6	Interferon-gamma signaling pathway Homo sapiens P00035	2/28	0.00826832	0.033098	0	0	15.9263	76.3717	IFNGR1;IFNGR2
Panther_2016	7	TGF-beta signaling pathway Homo sapiens P00052	3/88	0.00926744	0.033098	0	0	7.36235	34.465	TGFB2;SMAD3;JUNB
Panther_2016	8	Arginine biosynthesis Homo sapiens P02728	1/6	0.0290456	0.0884883	0	0	41.0247	145.182	ASS1
Panther_2016	9	B cell activation Homo sapiens P00010	2/57	0.0318558	0.0884883	0	0	7.5178	25.9104	NFKBIA;NFKB2
Panther_2016	10	Pentose phosphate pathway Homo sapiens P02762	1/8	0.0385407	0.0959457	0	0	29.3004	95.4034	HKDC1
Reactome_2016	1	Immune System Homo sapiens R-HSA-168256	25/1547	7.28333e-08	2.71668e-05	0	0	4.13569	67.9705	ITGAM;SRC;TNFAIP3;PTPRJ;EGFR;RELB;C3;IRAK2;ITGAV;IKBKE;IER3;IL32;IFNGR1;IFNGR2;OSMR;EREG;NFKB2;TAPBP;NFKBIA;IRF1;REL;NFKBIE;CFB;IFNAR1;BIRC3
Reactome_2016	2	Chemokine receptors bind chemokines Homo sapiens R-HSA-380108	6/56	3.15816e-07	5.88997e-05	0	0	25.8939	387.583	CXCL8;CCL2;CXCL1;CXCL3;CXCL2;CXCL5
Reactome_2016	3	Innate Immune System Homo sapiens R-HSA-168249	15/807	8.65228e-06	0.000963023	0	0	4.36062	50.8348	ITGAM;SRC;TNFAIP3;EGFR;EREG;NFKB2;RELB;C3;NFKBIA;IRAK2;IRF1;IKBKE;CFB;IER3;BIRC3
Reactome_2016	4	Cytokine Signaling in Immune system Homo sapiens R-HSA-1280215	13/620	1.03273e-05	0.000963023	0	0	4.86161	55.8148	IL32;IFNGR1;SRC;IFNGR2;OSMR;EGFR;EREG;NFKB2;RELB;IRAK2;IRF1;IFNAR1;BIRC3
Reactome_2016	5	Toll Like Receptor 4 (TLR4) Cascade Homo sapiens R-HSA-166016	6/122	3.03198e-05	0.00171917	0	0	11.1241	115.732	NFKBIA;ITGAM;IRAK2;IKBKE;NFKB2;BIRC3
Reactome_2016	6	Signal Transduction Homo sapiens R-HSA-162582	27/2465	3.68875e-05	0.00171917	0	0	2.72405	27.8061	NRP2;CXCL8;B4GALT1;SRC;TNFAIP3;CXCL1;PTPRK;CXCL3;CXCL2;CXCL5;EGFR;C3;CYP26B1;PMEPA1;CCL2;ITGAV;JUNB;SOX4;IER3;SMAD3;NCOA3;AKR1C1;TNFRSF10B;CFLAR;EREG;NFKBIA;BIRC3
Reactome_2016	7	Regulation of necroptotic cell death Homo sapiens R-HSA-5675482	3/14	3.99291e-05	0.00171917	0	0	57.1033	578.366	TNFRSF10B;CFLAR;BIRC3
Reactome_2016	8	RIG-I/MDA5 mediated induction of IFN-alpha/beta pathways Homo sapiens R-HSA-168928	5/79	4.3111e-05	0.00171917	0	0	14.4057	144.802	NFKBIA;IRF1;TNFAIP3;IKBKE;NFKB2
Reactome_2016	9	Downstream signaling events of B Cell Receptor (BCR) Homo sapiens R-HSA-1168372	7/192	4.45954e-05	0.00171917	0	0	8.19834	82.13	NFKBIA;SRC;REL;NFKBIE;EGFR;IER3;EREG
Reactome_2016	10	Peptide ligand-binding receptors Homo sapiens R-HSA-375276	7/193	4.60903e-05	0.00171917	0	0	8.15385	81.4154	C3;CXCL8;CCL2;CXCL1;CXCL3;CXCL2;CXCL5
GO_Biological_Process_2021	1	cytokine-mediated signaling pathway (GO:0019221)	24/621	2.22014e-15	3.20145e-12	0	0	10.4876	353.863	IL32;CXCL8;ITGAM;CEBPD;IFNGR1;SRC;TNFRSF9;IFNGR2;CXCL1;PTPRJ;CXCL3;OSMR;PTGS2;SOD2;CXCL2;CXCL5;EREG;NFKBIA;IRAK2;IRF1;CCL2;JUNB;IFNAR1;BIRC3
GO_Biological_Process_2021	2	cellular response to cytokine stimulus (GO:0071345)	20/482	1.78164e-13	1.28456e-10	0	0	10.7892	316.729	IL32;SMAD3;CXCL8;ITGAM;CEBPD;IFNGR1;IFNGR2;CXCL1;PTPRJ;OSMR;PTGS2;CXCL2;EREG;ZFP36L1;IRAK2;IRF1;ZC3H12A;CCL2;JUNB;IFNAR1
GO_Biological_Process_2021	3	cellular response to lipid (GO:0071396)	11/219	1.02674e-08	4.67749e-06	0	0	11.9714	220.205	CXCL8;SPHK2;NCOA3;ZC3H12A;TNFAIP3;CCL2;CXCL1;CXCL3;CXCL2;CXCL5;EGFR
GO_Biological_Process_2021	4	regulation of I-kappaB kinase/NF-kappaB signaling (GO:0043122)	11/224	1.2975e-08	4.67749e-06	0	0	11.6874	212.246	GPRC5B;TNIP1;SPHK2;ZC3H12A;REL;TNFRSF10B;TNFAIP3;CFLAR;IKBKE;OPTN;BIRC3
GO_Biological_Process_2021	5	cellular response to chemokine (GO:1990869)	7/60	1.70445e-08	4.91563e-06	0	0	28.8084	515.309	CXCL8;ZC3H12A;CCL2;CXCL1;CXCL3;CXCL2;CXCL5
GO_Biological_Process_2021	6	regulation of cell population proliferation (GO:0042127)	18/764	2.87219e-08	6.90284e-06	0	0	5.77761	100.332	TGFB2;CXCL8;TNFRSF9;CXCL1;LAMC2;PTPRJ;PTPRK;OSMR;SOD2;CXCL5;EGFR;EREG;ZFP36L1;CLMN;IRF1;ITGAV;JUNB;SOX4
GO_Biological_Process_2021	7	neutrophil chemotaxis (GO:0030593)	7/70	5.08392e-08	9.84578e-06	0	0	24.2234	406.823	TGFB2;CXCL8;CCL2;CXCL1;CXCL3;CXCL2;CXCL5
GO_Biological_Process_2021	8	cellular response to oxygen-containing compound (GO:1901701)	12/323	6.02689e-08	9.84578e-06	0	0	8.7898	146.126	CXCL8;NCOA3;ZC3H12A;TNFAIP3;CCL2;CXCL1;PTPRK;CXCL3;CXCL2;CXCL5;EGFR;ZFP36L1
GO_Biological_Process_2021	9	regulation of lipid storage (GO:0010883)	5/22	6.28045e-08	9.84578e-06	0	0	62.8874	1042.88	C3;NFKBIA;ZC3H12A;ITGAV;IKBKE
GO_Biological_Process_2021	10	granulocyte chemotaxis (GO:0071621)	7/73	6.82786e-08	9.84578e-06	0	0	23.1189	381.454	TGFB2;CXCL8;CCL2;CXCL1;CXCL3;CXCL2;CXCL5
GO_Cellular_Component_2021	1	basolateral plasma membrane (GO:0016323)	5/151	0.000886962	0.0336549	0	0	7.275	51.1266	SLC7A5;B4GALT1;SLC39A8;CLDN1;EGFR
GO_Cellular_Component_2021	2	specific granule membrane (GO:0035579)	4/91	0.00104547	0.0336549	0	0	9.69186	66.518	ITGAM;PLAU;PTPRJ;ITGAV
GO_Cellular_Component_2021	3	specific granule (GO:0042581)	5/160	0.00114886	0.0336549	0	0	6.84946	46.3639	ITGAM;PLAU;CXCL1;PTPRJ;ITGAV
GO_Cellular_Component_2021	4	microvillus membrane (GO:0031528)	2/11	0.00127	0.0336549	0	0	46.0486	307.086	SLC7A5;ITGAV
GO_Cellular_Component_2021	5	cell-cell junction (GO:0005911)	6/271	0.00217755	0.041731	0	0	4.83273	29.6225	CLIC4;B4GALT1;PTPRJ;PTPRK;CLDN1;RND1
GO_Cellular_Component_2021	6	nuclear outer membrane (GO:0005640)	2/16	0.00272703	0.041731	0	0	29.5952	174.746	CLMN;PTGS2
GO_Cellular_Component_2021	7	microvillus (GO:0005902)	3/57	0.00275582	0.041731	0	0	11.607	68.4122	SLC7A5;CLIC4;ITGAV
GO_Cellular_Component_2021	8	integral component of plasma membrane (GO:0005887)	15/1454	0.00467156	0.0618982	0	0	2.31875	12.443	IFNGR1;TNFRSF9;IFNGR2;SLC39A10;PTPRJ;PTPRK;ATP1B1;OSMR;CLDN1;EGFR;EREG;C1QTNF1;SLC39A8;ITGAV;IFNAR1
GO_Cellular_Component_2021	9	nuclear inner membrane (GO:0005637)	2/28	0.00826832	0.0973824	0	0	15.9263	76.3717	SMAD3;PTGS2
GO_Cellular_Component_2021	10	cell projection membrane (GO:0031253)	3/92	0.0104579	0.106576	0	0	7.03004	32.0598	SLC7A5;B4GALT1;ITGAV
GO_Molecular_Function_2021	1	CXCR chemokine receptor binding (GO:0045236)	5/17	1.50466e-08	3.3554e-06	0	0	89.1129	1605.11	CXCL8;CXCL1;CXCL3;CXCL2;CXCL5
GO_Molecular_Function_2021	2	chemokine activity (GO:0008009)	6/46	9.4774e-08	1.05673e-05	0	0	32.3837	523.702	CXCL8;CCL2;CXCL1;CXCL3;CXCL2;CXCL5
GO_Molecular_Function_2021	3	chemokine receptor binding (GO:0042379)	6/50	1.58267e-07	1.17645e-05	0	0	29.4338	460.903	CXCL8;CCL2;CXCL1;CXCL3;CXCL2;CXCL5
GO_Molecular_Function_2021	4	interferon receptor activity (GO:0004904)	3/5	1.13267e-06	6.31466e-05	0	0	314.211	4301.83	IFNGR1;IFNGR2;IFNAR1
GO_Molecular_Function_2021	5	cytokine activity (GO:0005125)	7/173	2.29059e-05	0.0010216	0	0	9.14551	97.7117	TGFB2;CXCL8;CCL2;CXCL1;CXCL3;CXCL2;CXCL5
GO_Molecular_Function_2021	6	polyubiquitin modification-dependent protein binding (GO:0031593)	4/51	0.000113515	0.00421896	0	0	17.9765	163.291	TNIP1;TNFAIP3;IKBKE;OPTN
GO_Molecular_Function_2021	7	K63-linked polyubiquitin modification-dependent protein binding (GO:0070530)	3/22	0.000164191	0.00523065	0	0	33.0465	287.983	TNFAIP3;IKBKE;OPTN
GO_Molecular_Function_2021	8	cytokine receptor activity (GO:0004896)	4/88	0.000922427	0.0257127	0	0	10.0395	70.1612	IFNGR1;IFNGR2;OSMR;IFNAR1
GO_Molecular_Function_2021	9	DNA-binding transcription activator activity, RNA polymerase II-specific (GO:0001228)	7/333	0.00126209	0.0312717	0	0	4.61916	30.8328	ZNF143;SMAD3;IRF1;RFX5;REL;SOX4;NFKB2
GO_Molecular_Function_2021	10	kinase binding (GO:0019900)	8/461	0.00193048	0.0430498	0	0	3.81634	23.852	GPRC5B;SMAD3;SRC;PTPRJ;PTPRK;EGFR;RND1;RELB
Jensen_COMPARTMENTS	1	NF-kappaB complex	35/864	3.06262e-23	2.1224e-20	0	0	12.7818	662.611	ITGAM;CEBPD;SRC;TNFAIP3;CXCL1;CXCL3;PTGS2;CXCL2;CXCL5;EGFR;RELB;PLAU;IRAK2;NFKBIZ;CCL2;JUNB;IKBKE;IER3;IL32;SMAD3;IFNGR1;TNFRSF9;NCOA3;TNFRSF10B;CFLAR;SOD2;NFKB2;NFKBIA;TNIP1;IRF1;BCL3;REL;NFKBIE;OPTN;BIRC3
Jensen_COMPARTMENTS	2	Bcl-2 family protein complex	30/1233	8.64051e-14	2.99394e-11	0	0	6.85749	206.271	CLIC4;ITGAM;SRC;TNFAIP3;CXCL1;PTGS2;EGFR;RELB;DRAM1;APOL6;ZMAT3;CCL2;IER3;IL32;TGFB2;SMAD3;SPHK2;TNFRSF9;NCOA3;TNFRSF10B;CFLAR;ATP1B1;PARP14;SOD2;NFKB2;NFKBIA;IRF1;BCL3;REL;BIRC3
Jensen_COMPARTMENTS	3	interleukin-12 complex	20/504	4.07311e-13	9.40888e-11	0	0	10.2871	293.484	ITGAM;IFNGR1;SRC;TNFRSF9;IFNGR2;TNFAIP3;CXCL1;CXCL3;PTGS2;CXCL2;CXCL5;EGFR;RELB;NFKBIA;TNIP1;IRF1;ZC3H12A;REL;CCL2;IFNAR1
Jensen_COMPARTMENTS	4	BCL-2 complex	26/1079	7.26764e-12	1.05878e-09	0	0	6.46399	165.786	CLIC4;ITGAM;SRC;TNFAIP3;CXCL1;PTGS2;EGFR;RELB;DRAM1;APOL6;CCL2;IL32;TGFB2;SMAD3;SPHK2;TNFRSF9;NCOA3;TNFRSF10B;CFLAR;SOD2;NFKB2;NFKBIA;IRF1;BCL3;REL;BIRC3
Jensen_COMPARTMENTS	5	interleukin-23 complex	18/456	7.63908e-12	1.05878e-09	0	0	9.99863	255.942	ITGAM;IFNGR1;SRC;IFNGR2;TNFAIP3;CXCL1;CXCL3;PTGS2;CXCL2;CXCL5;EGFR;NFKB2;NFKBIA;TNIP1;IRF1;ZC3H12A;REL;CCL2
Jensen_COMPARTMENTS	6	Fatty acid synthase complex	19/607	1.01615e-10	1.17366e-08	0	0	7.8999	181.775	TGFB2;ITGAM;SRC;TNFRSF9;TNFRSF10B;TNFAIP3;CXCL1;CFLAR;PTGS2;CXCL2;EGFR;NFKB2;NFKBIA;ZMAT3;IRF1;REL;CCL2;IER3;BIRC3
Jensen_COMPARTMENTS	7	BAX complex	18/689	5.85834e-09	5.79975e-07	0	0	6.44855	122.235	IL32;TGFB2;CLIC4;SMAD3;ITGAM;SRC;TNFRSF10B;CFLAR;PARP14;PTGS2;SOD2;EGFR;NFKB2;NFKBIA;DRAM1;ZMAT3;CCL2;BIRC3
Jensen_COMPARTMENTS	8	I-kappaB/NF-kappaB complex	4/6	8.0677e-09	6.98864e-07	0	0	423.404	7890.31	NFKBIA;BCL3;REL;RELB
Jensen_COMPARTMENTS	9	Lipopolysaccharide receptor complex	7/57	1.18085e-08	9.09251e-07	0	0	30.5415	557.519	NFKBIA;ITGAM;IRAK2;IRF1;NFKBIZ;CCL2;PTGS2
Jensen_COMPARTMENTS	10	Interferon regulatory factor complex	11/235	2.1287e-08	1.47519e-06	0	0	11.1072	196.211	ZNF143;TRIM16L;IFNGR1;IFNGR2;IRF1;REL;CCL2;IKBKE;OPTN;IFNAR1;APOL2
Chromosome_Location_hg19	10	chr10	7/1074	0.273632	0.711444	0	0	1.35787	1.75976	CASC10;PLAU;HKDC1;AKR1C1;DDIT4;OPTN;NFKB2

## Sheet: Table S8
lib	str_num	Term	Overlap	P.value	Adjusted.P.value	Old.P.value	Old.Adjusted.P.value	Odds.Ratio	Combined.Score	Genes
ENCODE_and_ChEA_Consensus_TFs_from_ChIP-X	1	RELA ENCODE	33/484	1.51446e-12	1.54475e-10	0	0	5.00868	136.316	BTG1;WWC1;NEDD9;TNFAIP3;RELB;ZFP36L1;RND1;DNAJB2;ZC3H12C;DRAM1;RRAS;NFKBIZ;HIVEP1;MAP3K8;JUNB;IKBKE;IER3;MCL1;JUN;SPHK2;CFLAR;NFKB1;PNRC1;NFKB2;EHD1;NFKBIA;PPFIBP2;TNIP1;BHLHE40;MYH9;NFKBIE;NFKBIB;BIRC3
ENCODE_and_ChEA_Consensus_TFs_from_ChIP-X	2	UBTF ENCODE	57/1631	7.75285e-09	3.95395e-07	0	0	2.55213	47.6616	AHCYL2;CLIC4;BTG1;B4GALT1;CHPF;SH3KBP1;CITED4;PTPRJ;SHB;SAT1;DUSP16;ETS2;ZC3H12C;RASSF3;SLC39A8;ITGAV;PHLDA1;IFNGR1;SLC11A2;TTC7A;TGFBR1;PTP4A1;CLIP2;ADORA2B;TBC1D5;NCOA7;TRIB1;GRAMD1A;CEBPD;ABHD17C;CACNA1G;KIAA0754;DNAJB2;IRAK2;HIVEP1;PDLIM5;ST3GAL1;KDM4B;SLC12A4;SMAD3;SMURF2;SMOX;USB1;ARHGAP26;DCBLD1;NFKB1;TMEM198;FOSL2;VEGFA;EHD1;NFKBIA;SLC25A37;TMEM158;MAFF;BHLHE40;ID3;LPIN1
ENCODE_and_ChEA_Consensus_TFs_from_ChIP-X	3	SMC3 ENCODE	44/1181	8.65747e-08	2.94354e-06	0	0	2.65858	43.2344	CEMIP;BTG1;CHPF;SEMA3C;CEBPD;C1S;SH3KBP1;COL12A1;PTPRJ;SAT1;DUSP16;ETS2;KIAA0754;DNAJB2;RASSF3;BASP1;PHLDA1;APOL2;TGM2;ABCA1;ZNF341;JUN;TPM4;PLK2;NCOA3;WNT7B;MYOF;MICAL3;USB1;ARHGAP26;VEGFA;NFKB2;ABTB2;NFKBIA;GPRC5B;PPFIBP2;NCEH1;TMEM158;NPC1;DDIT4;BHLHE40;TRIB1;OPTN;BCL2L1
ENCODE_and_ChEA_Consensus_TFs_from_ChIP-X	4	RCOR1 ENCODE	31/702	2.37456e-07	5.66456e-06	0	0	3.1042	47.3492	GRAMD1A;CNTNAP1;CHPF;MSI2;SAT1;RELB;DNAJB2;ZC3H12C;HIVEP1;IER3;KDM4B;TPM4;MMD;IFNGR2;USB1;SYP;TTC7A;TMEM198;VEGFA;EHD1;ABTB2;DISP2;TBC1D5;SYT11;NEDD4;DDIT4;BCL3;MDM2;MYH9;TRIB1;NFKBIE
ENCODE_and_ChEA_Consensus_TFs_from_ChIP-X	5	NFE2L2 CHEA	39/1022	2.77674e-07	5.66456e-06	0	0	2.6983	40.7357	MACF1;CDKN1A;BTG1;SERPINE1;GLIS3;LAMC2;PTGS2;ETS2;CXCL5;FOXQ1;CYTH3;ST3GAL1;PHLDA1;TGFB2;JAG1;SMAD3;MMD;TPM1;C8ORF4;SAMD4A;SLC39A10;TMC7;LMO7;LHFPL2;OSMR;ATP1B1;VEGFA;PTP4A1;COL5A1;PEAK1;PAPPA;MAFF;MDM2;MYH9;BAX;HECA;NCOA7;TRIB1;RAI14
ENCODE_and_ChEA_Consensus_TFs_from_ChIP-X	6	SMAD4 CHEA	27/584	6.13831e-07	1.04351e-05	0	0	3.23087	46.2128	NRP2;AMIGO2;PTPRJ;SHB;CLDN1;ETS2;CMIP;ROBO1;DNAJB2;PMEPA1;SYNPO;JAG1;SMOX;MYOF;MICAL3;MICAL2;SHROOM3;NRG1;ARHGAP26;BICC1;KLF7;BMP2;CYP24A1;ADORA2B;BHLHE40;ID3;LPIN1
ENCODE_and_ChEA_Consensus_TFs_from_ChIP-X	7	ZBTB7A ENCODE	63/2184	1.247e-06	1.64686e-05	0	0	2.07862	28.2583	CLIC4;CHPF;SH3KBP1;TNFAIP3;PTPRJ;MSI2;SHB;ETS2;CELSR3;DDA1;BAIAP2L1;RASSF3;MAP3K8;FBXL19-AS1;JUNB;IER3;JAK1;TGM2;ADAMTS7;TNFRSF12A;RIPK2;MMD;IFNGR2;NCOA3;TESC;SLC11A2;TMC7;TTC7A;ATP1B1;TGFBR1;RAP2B;PEAK1;TRIB1;VCL;ATF4;RAI14;CASC10;CEBPD;STX10;ZFP36L1;GOLGA7B;DRAM1;RRAS;HIVEP1;ZSWIM4;MCL1;ZNF341;SLC12A4;SMOX;USB1;LHFPL2;CFLAR;SOD2;TMEM198;VEGFA;NR4A1;SLC25A37;BCL3;BHLHE40;MDM2;MAP3K10;NFKBIE;BCL2…
ENCODE_and_ChEA_Consensus_TFs_from_ChIP-X	8	PPARG CHEA	25/535	1.342e-06	1.64686e-05	0	0	3.2526	43.9795	CDKN1A;BTG1;TNFAIP3;SHB;ROBO1;RND1;RRAS;IRAK2;MAP3K8;PHLDA1;JUN;RBPMS;SLC39A10;CFLAR;VEGFA;EHD1;KLF7;RAP2B;TNIP1;DDIT4;MYH9;TMCC1;ANGPTL4;ATF4;BCL2L1
ENCODE_and_ChEA_Consensus_TFs_from_ChIP-X	9	RAD21 ENCODE	43/1265	1.45311e-06	1.64686e-05	0	0	2.39747	32.2264	CEMIP;CASC10;CHPF;CEBPD;SH3KBP1;COL12A1;AMIGO2;TNFAIP3;CLDN1;SAT1;DUSP16;ETS2;KIAA0754;DNAJB2;BAIAP2L1;BASP1;SLC39A8;PHLDA1;TGM2;ABCA1;ZNF341;JUN;JAG1;PLK2;WNT7B;SLC11A2;MYOF;USB1;SOD2;VEGFA;NFKB2;ABTB2;NR4A1;GPRC5B;PPFIBP2;NCEH1;TMEM158;NPC1;DDIT4;BHLHE40;TRIB1;OPTN;BCL2L1
ENCODE_and_ChEA_Consensus_TFs_from_ChIP-X	10	GATA2 CHEA	31/772	1.79099e-06	1.82681e-05	0	0	2.8006	37.0597	CLIC4;CDKN1A;TNFAIP8;PDXK;WDR1;SERPINE1;CXCL2;SLC2A6;DNAJB2;AMN1;HIVEP1;SYNPO;ST3GAL1;TGM2;JUN;TGFB2;KDM4B;TPM4;IFNGR2;ITGA2;MICAL2;CFLAR;ATP1B1;EHD1;SLC7A5;PPFIBP2;DDIT4;MYH9;HDGF;TRIB1;BCL2L1
TRRUST_Transcription_Factors_2019	1	RELA human	34/301	1.69341e-19	3.79467e-17	0	0	8.83154	381.72	CDKN1A;CXCL8;EPAS1;SERPINE1;TNFAIP3;CXCL1;PTGS2;CXCL2;EGFR;CXCL5;PLAU;NFKBIZ;CCL2;JUNB;IER3;MCL1;ABCA1;RIPK2;TAP2;TAP1;TNFRSF10B;CFLAR;SOD2;NFKB1;VEGFA;NFKBIA;BMP2;COL7A1;BCL3;LCN2;BAX;OPTN;BCL2L1;BIRC3
TRRUST_Transcription_Factors_2019	2	NFKB1 human	34/303	2.09073e-19	3.79467e-17	0	0	8.76498	376.996	CDKN1A;CXCL8;SERPINE1;TNFAIP3;CXCL1;PTGS2;CXCL2;EGFR;CXCL5;PLAU;NFKBIZ;CCL2;JUNB;IER3;MCL1;ABCA1;RIPK2;TFPI2;TAP2;TAP1;TNFRSF10B;CFLAR;SOD2;NFKB1;VEGFA;NFKBIA;BMP2;COL7A1;BCL3;LCN2;BAX;OPTN;BCL2L1;BIRC3
TRRUST_Transcription_Factors_2019	3	NFKB1 mouse	26/200	1.15399e-16	1.39633e-14	0	0	10.1236	371.516	CDKN1A;EPAS1;SRC;TNFAIP3;CXCL1;PTGS2;CXCL2;EGFR;RELB;PPP1R13L;NFKBIZ;CCL2;JUNB;RIPK2;LIF;CFLAR;SOD2;NFKB1;VEGFA;NFKBIA;BMP2;ADORA2B;LCN2;CFB;BCL2L1;BIRC3
TRRUST_Transcription_Factors_2019	4	SP1 human	31/472	1.95217e-11	1.7716e-09	0	0	4.78029	117.88	CDKN1A;B4GALT1;SRC;SERPINE1;CXCL1;PTGS2;EGFR;CXCL5;PLAU;CCL2;SLC39A8;ITGAV;SLC39A1;ABCA1;IGFBP1;IFNGR1;ITGA2;TFPI2;TNFRSF10B;SYP;SOD2;NFKB1;VEGFA;NFKB2;DDB1;SLC7A5;NR4A1;COL7A1;MDM2;BAX;ACO1
TRRUST_Transcription_Factors_2019	5	STAT3 human	16/142	8.50793e-10	6.17676e-08	0	0	8.33493	174.074	ABCA1;CDKN1A;CXCL8;MMP7;EPAS1;TNFRSF10B;CFLAR;PTGS2;EGFR;VEGFA;CCL2;JUNB;IKBKE;CFB;MCL1;BCL2L1
TRRUST_Transcription_Factors_2019	6	SP1 mouse	21/270	1.98437e-09	1.20054e-07	0	0	5.59476	112.108	ABCA1;JUN;CDKN1A;CEBPD;EPAS1;SRC;TESC;GFPT2;SERPINE1;TNFAIP3;ACSL4;PTGS2;SOD2;EGFR;VEGFA;SLC7A5;BMP2;COL5A1;BHLHE40;CCL2;HECA
TRRUST_Transcription_Factors_2019	7	ATF4 human	9/35	2.54959e-09	1.32214e-07	0	0	22.3127	441.51	IGFBP1;CXCL8;PLAU;DDIT4;CCL2;TNFRSF10B;PTGS2;MCL1;VEGFA
TRRUST_Transcription_Factors_2019	8	TRP53 mouse	16/167	9.16965e-09	4.16073e-07	0	0	6.94609	128.554	CDKN1A;SMAD3;SRC;SERPINE1;LIF;TNFRSF10B;PTGS2;SOD2;NFKB1;GLIPR1;RAP2B;PAPPA;DDIT4;MDM2;BAX;HDGF
TRRUST_Transcription_Factors_2019	9	JUN mouse	14/131	1.94781e-08	7.85618e-07	0	0	7.8053	138.575	JUN;MMP7;CEBPD;SRC;SERPINE1;CXCL1;PTGS2;CXCL2;NFKB1;RELB;BMP2;PLAU;BCL3;CCL2
TRRUST_Transcription_Factors_2019	10	REL human	7/22	3.06385e-08	1.11218e-06	0	0	29.9016	517.328	CDKN1A;TNFAIP3;CCL2;SOD2;EPHB2;BIRC3;IER3
Transcription_Factor_PPIs	1	NFKB1	20/254	3.93045e-09	7.03551e-07	0	0	5.65498	109.449	HSPA8;JUN;RIPK2;IFNGR1;PLK2;NCOA3;CXCL1;CFLAR;RELB;NFKB2;NFKBIA;NR4A1;TNIP1;BCL3;NFKBIZ;MYH9;MAP3K8;NFKBIE;IKBKE;NFKBIB
Transcription_Factor_PPIs	2	EP300	23/473	1.84955e-06	0.000125099	0	0	3.3786	44.5995	IFNAR2;JUN;CDKN1A;SMAD3;CEBPD;EPAS1;SRC;NCOA3;CITED4;ETS2;NFKB1;TGFBR1;FOSL2;NFKB2;DDB1;NR4A1;ZC3H12A;BCL3;MDM2;VHL;JUNB;SOX4;ATF4
Transcription_Factor_PPIs	3	JUN	16/248	2.09663e-06	0.000125099	0	0	4.5022	58.8671	MACF1;HSPA8;CDKN1A;SMAD3;NCOA3;TPM1;CXCL1;ETS2;NFKB1;FOSL2;NEDD4;BCL3;MDM2;HDGF;JUNB;ATF4
Transcription_Factor_PPIs	4	ATF3	7/46	6.96144e-06	0.000296931	0	0	11.4866	136.405	JUN;SMAD3;MDM2;ID3;JUNB;NFKB1;ATF4
Transcription_Factor_PPIs	5	SMAD3	19/375	8.29416e-06	0.000296931	0	0	3.49714	40.9164	KDM6B;JUN;SMURF2;CEBPD;EPAS1;SRC;PLK2;NCOA3;NEDD9;CFLAR;TGFBR1;NR4A1;COL5A1;PAPPA;NEDD4;ZC3H12A;HIVEP1;JUNB;TGM2
Transcription_Factor_PPIs	6	E2F1	10/126	3.04662e-05	0.000908909	0	0	5.54957	57.7094	DDB1;CDKN1A;CEBPD;PLK2;NCOA3;MDM2;TRIM16;NFKB1;NFKB2;BIRC3
Transcription_Factor_PPIs	7	STAT3	14/246	3.70373e-05	0.000947097	0	0	3.91316	39.9283	IFNAR2;JUN;CDKN1A;IFNGR1;SRC;EGFR;NFKB1;NFKB2;NR4A1;BHLHE40;BCL3;NFKBIZ;HIVEP1;JAK1
Transcription_Factor_PPIs	8	TP53	24/628	6.0037e-05	0.00118036	0	0	2.61457	25.4151	HSPA8;CDKN1A;SMAD3;ANXA3;PLK2;NCOA3;TNFRSF10B;TNFAIP3;CFLAR;PTGS2;SAT1;ETS2;NFKB2;NFKBIA;NR4A1;BAIAP2L1;PPP1R13L;BHLHE40;MDM2;BAX;VHL;SOX4;NFKBIB;BCL2L1
Transcription_Factor_PPIs	9	STAT1	12/196	6.60767e-05	0.00118036	0	0	4.21149	40.5343	DDB1;IFNAR2;NFKBIA;JUN;SMURF2;IFNGR1;SRC;BCL3;IKBKE;EGFR;TGFBR1;JAK1
Transcription_Factor_PPIs	10	SP1	14/263	7.62699e-05	0.00118036	0	0	3.64281	34.5383	HSPA8;JUN;SMAD3;TPM4;EPAS1;SRC;TPM1;LMO7;NFKB1;NFKB2;MYO1E;PPP1R13L;MYH9;VHL
ARCHS4_TFs_Coexp	1	ATF3 human tf ARCHS4 coexpression	41/299	1.1961e-26	9.04847e-24	0	0	11.3091	675.022	CDKN1A;GRAMD1A;CXCL8;CEBPD;SRC;TNFAIP2;TNFAIP3;PTGS2;CXCL3;SLC2A6;CXCL2;ETS2;RELB;RND1;DRAM1;IRAK2;ZC3H12A;NFKBIZ;CCL2;MAP3K8;MSC;TNS3;IER3;MCL1;KDM6B;JUN;LHFPL2;SOD2;NFKB1;FOSL2;NFKB2;EHD1;ABTB2;NFKBIA;NR4A1;TNIP1;BHLHE40;BCL3;TRIB1;NFKBIE;ATF4
ARCHS4_TFs_Coexp	2	MTF1 human tf ARCHS4 coexpression	41/299	1.1961e-26	9.04847e-24	0	0	11.3091	675.022	GRAMD1A;TNFAIP8;CXCL8;SRC;TNFAIP2;TNFAIP3;PTPRJ;CXCL1;PTGS2;CXCL3;SLC2A6;CXCL2;CTSS;CXCL5;RELB;DRAM1;IRAK2;ZC3H12A;NFKBIZ;CCL2;SLC39A8;MSC;GBP2;IER3;MCL1;KDM6B;IFNGR2;RHBDF2;TAP2;TAP1;CFLAR;SOD2;NFKB1;PNRC1;FOSL2;NFKB2;EHD1;NFKBIA;TNIP1;BCL3;NFKBIE
ARCHS4_TFs_Coexp	3	ETV3 human tf ARCHS4 coexpression	40/299	1.34678e-25	6.79229e-23	0	0	10.95	627.074	CDKN1A;GRAMD1A;TNFAIP8;CXCL8;SRC;TNFAIP2;TNFAIP3;PTGS2;CXCL3;SAT1;SLC2A6;CXCL2;CTSS;ETS2;RELB;DRAM1;IRAK2;ZC3H12A;NFKBIZ;MAP3K8;MSC;GBP2;IER3;MCL1;KDM6B;RIPK2;LHFPL2;CFLAR;SOD2;NFKB1;NFKB2;EHD1;ABTB2;NFKBIA;TNIP1;BHLHE40;BCL3;HECA;TRIB1;NFKBIE
ARCHS4_TFs_Coexp	4	AHR human tf ARCHS4 coexpression	39/299	1.46857e-24	5.55488e-22	0	0	10.596	581.485	CXCL8;WDR1;EPAS1;TNFAIP3;PTPRJ;PTGS2;CXCL2;CTSS;ETS2;GLIPR1;DRAM1;IRAK2;ZC3H12A;NFKBIZ;STOM;MAP3K8;ITGAV;TNS3;ST3GAL1;IER3;JAK1;MCL1;TPM4;RIPK2;IFNGR1;MYOF;FNDC3B;ACSL4;LMO7;LHFPL2;TTC7A;OSMR;SERPINB8;NFKB1;NFKBIA;MYO1E;BHLHE40;MYH9;TRIB1
ARCHS4_TFs_Coexp	5	HIF1A human tf ARCHS4 coexpression	38/299	1.54991e-23	3.90835e-21	0	0	10.247	538.183	CLIC4;CXCL8;B4GALT1;WDR1;SEMA3C;COL12A1;PLOD2;PTGS2;CXCL2;GLIPR1;DRAM1;ZC3H12A;NFKBIZ;ITGAV;ADAMTS9;IER3;MCL1;ABCA1;SMAD3;TNFRSF12A;TPM4;SMURF2;RIPK2;MYOF;TFPI2;FNDC3B;MICAL2;ACSL4;OSMR;NFKB1;FOSL2;MYO1E;COL5A1;MYH9;ACO1;TGFBI;VCL;RAI14
ARCHS4_TFs_Coexp	6	NFE2L2 human tf ARCHS4 coexpression	38/299	1.54991e-23	3.90835e-21	0	0	10.247	538.183	CDKN1A;CXCL8;B4GALT1;EPAS1;SRC;GBA;TNFAIP2;PTGS2;CXCL3;CXCL2;ETS2;DRAM1;IRAK2;ZC3H12A;STOM;CCL2;MSC;GBP2;TNS3;IER3;SMAD3;IFNGR2;MYOF;FNDC3B;LHFPL2;OSMR;SOD2;NFKB1;FOSL2;NFKB2;TPCN1;EHD1;LACC1;MYO1E;TNIP1;BHLHE40;BCL3;NFKBIE
ARCHS4_TFs_Coexp	7	NFKB1 human tf ARCHS4 coexpression	36/299	1.56127e-21	2.95274e-19	0	0	9.56353	458.177	GRAMD1A;TNFAIP8;CXCL8;SRC;TNFAIP2;TNFAIP3;PTPRJ;PTGS2;CXCL3;SLC2A6;CXCL2;CTSS;RELB;DRAM1;IRAK2;ZC3H12A;NFKBIZ;MAP3K8;MSC;GBP2;IER3;KDM6B;IFNGR2;TAP2;TAP1;LHFPL2;SOD2;FOSL2;NFKB2;EHD1;ABTB2;NFKBIA;TNIP1;BCL3;NFKBIE;BIRC3
ARCHS4_TFs_Coexp	8	SMAD7 human tf ARCHS4 coexpression	36/299	1.56127e-21	2.95274e-19	0	0	9.56353	458.177	CDKN1A;GRAMD1A;PDXK;CXCL8;WDR1;SRC;TNFAIP2;TNFAIP3;PTGS2;CXCL3;SLC2A6;RELB;DRAM1;IRAK2;MAP3K8;MSC;JUNB;TNS3;IER3;MCL1;SMAD3;IFNGR2;LHFPL2;NFKB1;FOSL2;NFKB2;TPCN1;EHD1;LACC1;MYO1E;TNIP1;BHLHE40;BCL3;MYH9;TGFBI;NFKBIE
ARCHS4_TFs_Coexp	9	NR4A3 human tf ARCHS4 coexpression	35/299	1.48819e-20	2.50182e-18	0	0	9.22898	421.341	CDKN1A;TNFAIP8;CXCL8;SRC;TNFAIP2;TNFAIP3;PTGS2;CXCL3;SLC2A6;CXCL2;ETS2;RELB;DRAM1;IRAK2;ZC3H12A;NFKBIZ;MAP3K8;MSC;JUNB;IER3;MCL1;KDM6B;CFLAR;SOD2;NFKB1;FOSL2;NFKB2;EHD1;ABTB2;NFKBIA;NR4A1;TNIP1;BHLHE40;BCL3;NFKBIE
ARCHS4_TFs_Coexp	10	ETV3L human tf ARCHS4 coexpression	34/299	1.36928e-19	1.88339e-17	0	0	8.89911	386.531	CDKN1A;GRAMD1A;DOCK4;TNFAIP8;CXCL8;SRC;TNFAIP2;CXCL1;PTGS2;CXCL3;SLC2A6;CXCL2;RELB;DRAM1;IRAK2;ZC3H12A;CCL2;SLC39A8;MAP3K8;MSC;GBP2;IER3;IFNGR2;RHBDF2;LHFPL2;SOD2;NFKB1;NFKB2;EHD1;ABTB2;NFKBIA;TNIP1;BCL3;NFKBIE
MSigDB_Hallmark_2020	1	TNF-alpha Signaling via NF-kB	63/200	4.30624e-65	2.06699e-63	0	0	35.8155	5308.14	CDKN1A;TNFAIP8;BTG1;B4GALT1;SERPINE1;TNFAIP2;TNFAIP3;CXCL1;CXCL3;SAT1;CXCL2;SLC2A6;ETS2;PLAU;KYNU;ZC3H12A;PMEPA1;MAP3K8;JUNB;PHLDA1;IER3;KDM6B;RIPK2;IFNGR2;TAP1;SERPINB8;TRIB1;PLPP3;BIRC3;CEBPD;PTGS2;RELB;DRAM1;CCL2;MSC;PDLIM5;MCL1;ABCA1;JUN;JAG1;SMAD3;LAMB3;PLK2;GFPT2;LIF;CFLAR;SOD2;NFKB1;PNRC1;FOSL2;EIF1;VEGFA;NFKB2;EHD1;NFKBIA;EFNA1;NR4A1;BMP2;TNIP1;MAFF;BHLHE40;BCL3;NFKBIE
MSigDB_Hallmark_2020	2	Epithelial Mesenchymal Transition	26/200	1.15399e-16	2.76958e-15	0	0	10.1236	371.516	CXCL8;SERPINE2;SERPINE1;COL12A1;TNFAIP3;PLOD2;LAMC2;CXCL1;SAT1;GLIPR1;BASP1;PMEPA1;ITGAV;TGM2;JUN;TNFRSF12A;TPM4;BDNF;ITGA2;TPM1;TFPI2;VEGFA;COL4A2;COL5A1;COL7A1;TGFBI
MSigDB_Hallmark_2020	3	Hypoxia	25/200	1.16345e-15	1.86153e-14	0	0	9.64459	331.652	CDKN1A;BTG1;SERPINE1;TNFAIP3;EGFR;VHL;IER3;TGM2;IGFBP1;JUN;TPBG;PNRC1;FOSL2;VEGFA;EFNA1;KLF7;COL5A1;ADORA2B;DDIT4;BHLHE40;MAFF;MYH9;ANGPTL4;TGFBI;PFKP
MSigDB_Hallmark_2020	4	Apoptosis	18/161	8.38856e-11	1.00663e-09	0	0	8.31067	192.821	JUN;TGFB2;CDKN1A;TNFRSF12A;IFNGR1;TAP1;NEDD9;CFLAR;SOD2;SAT1;EREG;BMP2;BAX;BID;IER3;MCL1;BCL2L1;BIRC3
MSigDB_Hallmark_2020	5	p53 Pathway	19/200	4.21049e-10	3.36839e-09	0	0	6.94063	149.836	CYFIP2;JUN;CDKN1A;BTG1;PLK2;RHBDF2;LIF;TAP1;SAT1;ZFP36L1;SEC61A1;BMP2;RAP2B;DRAM1;DDIT4;MDM2;STOM;BAX;IER3
MSigDB_Hallmark_2020	6	KRAS Signaling Up	19/200	4.21049e-10	3.36839e-09	0	0	6.94063	149.836	MMD;GFPT2;ITGA2;LIF;TNFAIP3;BPGM;PTGS2;CTSS;EREG;GPRC5B;BMP2;TMEM158;PLAU;HKDC1;ANGPTL4;EPHB2;TRIB1;CFB;BIRC3
MSigDB_Hallmark_2020	7	Interferon Gamma Response	17/200	1.90965e-08	1.30948e-07	0	0	6.10018	108.423	IFNAR2;CDKN1A;BTG1;C1S;RIPK2;NCOA3;TNFAIP2;TAP1;TNFAIP3;BPGM;PTGS2;SOD2;NFKB1;NFKBIA;CCL2;CFB;PFKP
MSigDB_Hallmark_2020	8	IL-2/STAT5 Signaling	16/199	1.09063e-07	6.23391e-07	0	0	5.72208	91.7327	IFNGR1;NCOA3;LIF;MYO1E;BMP2;CDCP1;SYT11;BHLHE40;MAFF;NFKBIZ;MAP3K8;SLC39A8;ITGAV;PHLDA1;TGM2;BCL2L1
MSigDB_Hallmark_2020	9	Inflammatory Response	16/200	1.16886e-07	6.23391e-07	0	0	5.69069	90.8352	ABCA1;CDKN1A;CXCL8;RIPK2;IFNGR2;TPBG;SERPINE1;SLC11A2;LIF;OSMR;NFKB1;EREG;NFKBIA;IRAK2;ADORA2B;CCL2
MSigDB_Hallmark_2020	10	TGF-beta Signaling	9/54	1.47812e-07	7.09496e-07	0	0	12.8793	202.558	BMP2;SMAD3;SMURF2;IFNGR2;SERPINE1;PMEPA1;ID3;JUNB;TGFBR1
Elsevier_Pathway_Collection	1	Metastatic Colorectal Cancer	19/121	4.99379e-14	5.98755e-11	0	0	12.3661	378.749	TGFB2;CDKN1A;MAP2K2;SMAD3;CXCL8;MMP7;IFNGR1;SRC;IFNGR2;CFLAR;PTGS2;TGFBR1;EGFR;VEGFA;NFKBIA;MDM2;BAX;BCL2L1;JAK1
Elsevier_Pathway_Collection	2	Hodgkin Lymphoma	17/110	1.4362e-12	8.61002e-10	0	0	12.059	328.836	TGFB2;MAP2K2;JAG1;CXCL8;SRC;TNFAIP3;CFLAR;NFKBIA;BCL3;MDM2;BAX;MSC;NFKBIE;BID;MCL1;BCL2L1;JAK1
Elsevier_Pathway_Collection	3	Breast Cancer	16/108	1.28883e-11	5.15104e-09	0	0	11.4351	286.731	JUN;MAP2K2;JAG1;SMAD3;SMURF2;SRC;TNFRSF10B;NRG1;TGFBR1;EGFR;VEGFA;NFKBIA;MDM2;BAX;BCL2L1;JAK1
Elsevier_Pathway_Collection	4	Melanoma	17/145	1.33123e-10	3.99037e-08	0	0	8.74595	198.881	CDKN1A;MAP2K2;JAG1;CXCL8;EPAS1;SRC;NEDD9;LAMC2;EGFR;VEGFA;EFNA1;PLAU;MDM2;BAX;MCL1;BCL2L1;JAK1
Elsevier_Pathway_Collection	5	Ovarian Cancer	16/130	2.25522e-10	5.40801e-08	0	0	9.21794	204.755	JUN;MAP2K2;JAG1;SMAD3;SMURF2;BDNF;SRC;NCOA3;NRG1;TGFBR1;EGFR;VEGFA;MDM2;BAX;BCL2L1;JAK1
Elsevier_Pathway_Collection	6	High-Grade Serous Ovarian Carcinoma	13/82	4.64302e-10	7.95967e-08	0	0	12.2789	263.88	JUN;MAP2K2;JAG1;SRC;BDNF;NCOA3;NRG1;EGFR;VEGFA;MDM2;BAX;JAK1;BCL2L1
Elsevier_Pathway_Collection	7	Pancreatic Ductal Carcinoma	15/117	4.64701e-10	7.95967e-08	0	0	9.63211	206.99	JUN;TGFB2;CDKN1A;MAP2K2;JAG1;SMAD3;SRC;NRG1;TGFBR1;EGFR;VEGFA;MDM2;BAX;BCL2L1;JAK1
Elsevier_Pathway_Collection	8	Proteins Involved in Prostate Cancer	16/138	5.55019e-10	8.31835e-08	0	0	8.60997	183.496	TGFB2;CDKN1A;HIP1;MMP7;SRC;NCOA3;PTGS2;TGFBR1;EGFR;VEGFA;PLAU;MDM2;CCL2;BAX;SLC39A1;MCL1
Elsevier_Pathway_Collection	9	Cholesteatoma	12/70	8.57527e-10	1.13693e-07	0	0	13.4469	280.731	NFKBIA;CDKN1A;JUN;BMP2;CXCL8;MAP2K2;SRC;EGFR;JAK1;EREG;VEGFA;BCL2L1
Elsevier_Pathway_Collection	10	Prostate Cancer	15/123	9.4823e-10	1.13693e-07	0	0	9.0942	188.945	TGFB2;CDKN1A;MAP2K2;SMAD3;MMP7;SRC;NCOA3;PTGS2;TGFBR1;EGFR;VEGFA;MDM2;BAX;SLC39A1;JAK1
WikiPathway_2021_Human	1	IL-18 signaling pathway WP4754	29/272	4.19244e-16	1.71052e-13	0	0	8.14161	288.279	CXCL8;TNFAIP2;TNFAIP3;PTGS2;CXCL3;CLDN1;CXCL2;PPP1R13L;ZC3H12A;NFKBIZ;CCL2;BID;IER3;TGM2;ZNF143;JUN;BPGM;CFLAR;NFKB1;VEGFA;NFKB2;NFKBIA;NR4A1;BMP2;BAX;HDGF;NFKBIE;BCL2L1;BIRC3
WikiPathway_2021_Human	2	Hepatitis C and Hepatocellular Carcinoma WP3646	13/49	4.34605e-13	8.86594e-11	0	0	23.5742	671.024	CDKN1A;JUN;CXCL8;SMAD3;MYOF;PTGS2;TGFBR1;NFKB1;VEGFA;COL4A2;JAK1;BIRC3;BCL2L1
WikiPathway_2021_Human	3	Nuclear Receptors Meta-Pathway WP2882	27/319	1.24128e-12	1.68814e-10	0	0	6.24837	171.298	SRC;AMIGO2;TNFAIP3;PTGS2;SLC2A6;EGFR;CCL2;STOM;SLC39A8;JUNB;SLC39A1;IGFBP1;JUN;TGFB2;PLK2;NCOA3;MYOF;SLC39A10;NRG1;NFKB2;SLC7A5;NAV3;MAFF;BHLHE40;BAX;ANGPTL4;BIRC3
WikiPathway_2021_Human	4	Gastrin signaling pathway WP4659	16/114	3.00011e-11	3.06011e-09	0	0	10.7317	260.026	JUN;CDKN1A;JAG1;CXCL8;MMP7;SRC;SERPINE1;PTGS2;CLDN1;NFKB1;EGFR;VEGFA;NFKBIA;BMP2;BCL2L1;BIRC3
WikiPathway_2021_Human	5	TNF-alpha signaling pathway WP231	14/92	1.73591e-10	1.41651e-08	0	0	11.7313	263.653	JUN;TNFAIP3;CFLAR;NFKB1;NFKB2;NFKBIA;CCL2;BAX;MAP3K8;BID;NFKBIE;BIRC3;BCL2L1;NFKBIB
WikiPathway_2021_Human	6	VEGFA-VEGFR2 Signaling Pathway WP3888	28/432	2.6196e-10	1.78133e-08	0	0	4.67264	103.092	NRP2;CASC10;CXCL8;SRC;PTPRJ;SHB;PTGS2;RND1;PLAU;CCL2;ITGAV;EPHB2;ADAMTS9;JUN;JAG1;MAP2K2;MICAL2;SOD2;NFKB1;VEGFA;NFKBIA;NR4A1;BMP2;MDM2;MYH9;VCL;ATF4;BCL2L1
WikiPathway_2021_Human	7	Small cell lung cancer WP4658	14/96	3.11641e-10	1.81642e-08	0	0	11.1567	244.212	CDKN1A;LAMB3;ITGA2;LAMC2;PTGS2;NFKB1;NFKBIA;COL4A2;BAX;ITGAV;BID;BIRC3;BCL2L1;NFKBIB
WikiPathway_2021_Human	8	Apoptosis WP254	13/84	6.33284e-10	3.22975e-08	0	0	11.9318	252.717	JUN;TNFRSF10B;CFLAR;NFKB1;NFKBIA;MDM2;BAX;BID;NFKBIE;BIRC3;MCL1;BCL2L1;NFKBIB
WikiPathway_2021_Human	9	Glucocorticoid Receptor Pathway WP2880	12/70	8.57527e-10	3.88746e-08	0	0	13.4469	280.731	JUN;NAV3;PLK2;AMIGO2;BHLHE40;TNFAIP3;CCL2;STOM;ANGPTL4;PTGS2;BIRC3;NFKB2
WikiPathway_2021_Human	10	Photodynamic therapy-induced NF-kB survival signaling WP3617	9/35	2.54959e-09	1.04023e-07	0	0	22.3127	441.51	CXCL8;CFLAR;PTGS2;CXCL2;NFKB1;RELB;NFKB2;VEGFA;BIRC3
KEGG_2021_Human	1	TNF signaling pathway	18/112	1.54627e-13	3.86567e-11	0	0	12.6745	373.87	JUN;JAG1;LIF;TNFAIP3;CXCL1;CFLAR;CXCL3;PTGS2;CXCL2;NFKB1;CXCL5;NFKBIA;BCL3;CCL2;MAP3K8;JUNB;ATF4;BIRC3
KEGG_2021_Human	2	Pathways in cancer	33/531	1.84934e-11	2.31167e-09	0	0	4.52489	111.826	CDKN1A;CXCL8;EPAS1;LAMC2;PTGS2;EGFR;ITGAV;VHL;BID;JAK1;IFNAR2;JUN;TGFB2;JAG1;MAP2K2;SMAD3;LAMB3;IFNGR1;IFNGR2;NCOA3;WNT7B;ITGA2;NFKB1;TGFBR1;VEGFA;NFKB2;NFKBIA;BMP2;COL4A2;MDM2;BAX;BCL2L1;BIRC3
KEGG_2021_Human	3	Kaposi sarcoma-associated herpesvirus infection	20/193	2.98095e-11	2.48413e-09	0	0	7.67292	185.962	IFNAR2;JUN;CDKN1A;MAP2K2;CXCL8;IFNGR1;SRC;ITPR3;CXCL1;PTGS2;CXCL3;CXCL2;NFKB1;VEGFA;C3;NFKBIA;BAX;BID;IKBKE;JAK1
KEGG_2021_Human	4	NOD-like receptor signaling pathway	18/181	5.82403e-10	3.64002e-08	0	0	7.28349	154.875	IFNAR2;JUN;CXCL8;RIPK2;TNFAIP3;ITPR3;CXCL1;CXCL3;CXCL2;NFKB1;NFKBIA;CCL2;GBP2;IKBKE;BCL2L1;NFKBIB;JAK1;BIRC3
KEGG_2021_Human	5	NF-kappa B signaling pathway	14/104	9.25235e-10	4.62618e-08	0	0	10.1609	211.356	CXCL8;TNFAIP3;CXCL1;CFLAR;CXCL3;PTGS2;CXCL2;NFKB1;NFKB2;RELB;NFKBIA;PLAU;BCL2L1;BIRC3
KEGG_2021_Human	6	Lipid and atherosclerosis	19/215	1.43393e-09	5.97471e-08	0	0	6.40453	130.414	ABCA1;HSPA8;JUN;CXCL8;SRC;TNFRSF10B;CXCL1;HSPA2;CXCL3;SOD2;CXCL2;NFKB1;NFKBIA;CCL2;BAX;BID;IKBKE;ATF4;BCL2L1
KEGG_2021_Human	7	MAPK signaling pathway	22/294	1.67295e-09	5.97482e-08	0	0	5.37757	108.674	HSPA8;JUN;TGFB2;MAP2K2;BDNF;PLA2G4C;HSPA2;MAPK8IP2;DUSP16;EGFR;NFKB1;TGFBR1;EREG;RELB;VEGFA;CACNA1G;NFKB2;EFNA1;NR4A1;RRAS;MAP3K8;ATF4
KEGG_2021_Human	8	IL-17 signaling pathway	13/94	2.64873e-09	8.27728e-08	0	0	10.4534	206.447	JUN;CXCL8;TNFAIP3;CXCL1;CXCL3;PTGS2;CXCL2;CXCL5;NFKB1;NFKBIA;LCN2;CCL2;IKBKE
KEGG_2021_Human	9	Human cytomegalovirus infection	19/225	3.06563e-09	8.51563e-08	0	0	6.09051	119.392	CDKN1A;MAP2K2;CXCL8;SRC;TAP2;TAP1;ITPR3;PTGS2;EGFR;NFKB1;VEGFA;NFKBIA;MDM2;CCL2;BAX;ITGAV;BID;ATF4;JAK1
KEGG_2021_Human	10	Epstein-Barr virus infection	18/202	3.42821e-09	8.57053e-08	0	0	6.44528	125.627	IFNAR2;JUN;CDKN1A;TAP2;TAP1;TNFAIP3;NFKB1;RELB;NFKB2;NFKBIA;NEDD4;MDM2;BAX;BID;NFKBIE;IKBKE;JAK1;NFKBIB
Panther_2016	1	CCKR signaling map ST Homo sapiens P06959	19/165	1.46997e-11	8.23185e-10	0	0	8.61992	215.008	JUN;MAP2K2;CXCL8;MMP7;SRC;SERPINE1;CXCL1;PTGS2;CXCL2;TPCN1;NFKBIA;NR4A1;PLAU;BAX;ITGAV;IER3;MCL1;BCL2L1;BIRC3
Panther_2016	2	Apoptosis signaling pathway Homo sapiens P00006	14/102	7.11612e-10	1.99251e-08	0	0	10.3929	218.91	HSPA8;JUN;TNFRSF10B;HSPA2;CFLAR;NFKB1;NFKB2;RELB;NFKBIA;BAX;ATF4;MCL1;BCL2L1;BIRC3
Panther_2016	3	Toll receptor signaling pathway Homo sapiens P00054	9/49	6.11717e-08	1.14187e-06	0	0	14.493	240.722	NFKBIA;JUN;MAP2K2;TNFAIP3;MAP3K8;PTGS2;NFKBIE;IKBKE;NFKB2
Panther_2016	4	Integrin signalling pathway Homo sapiens P00034	13/156	1.14713e-06	1.60598e-05	0	0	5.90245	80.7351	MAP2K2;LAMB3;SRC;ITGA2;COL12A1;ARHGAP26;RND1;RAP2B;COL4A2;RRAS;COL5A1;ITGAV;VCL
Panther_2016	5	TGF-beta signaling pathway Homo sapiens P00052	8/88	7.30268e-05	0.000786528	0	0	6.40719	61.0265	TGFB2;JUN;BMP2;SMAD3;RRAS;SMURF2;JUNB;TGFBR1
Panther_2016	6	Angiogenesis Homo sapiens P00005	10/142	8.42708e-05	0.000786528	0	0	4.87291	45.7151	JUN;MAP2K2;JAG1;SPHK2;SRC;WNT7B;PLA2G4C;EPHB2;JAK1;VEGFA
Panther_2016	7	Inflammation mediated by chemokine and cytokine signaling pathway Homo sapiens P00031	11/188	0.000197182	0.00157746	0	0	4.0014	34.1375	JUN;CXCL8;RRAS;COL12A1;MYH9;CCL2;ITPR3;PTGS2;JUNB;NFKB2;RELB
Panther_2016	8	B cell activation Homo sapiens P00010	5/57	0.00198433	0.0138903	0	0	6.10966	38.0172	NFKBIA;JUN;MAP2K2;ITPR3;NFKB2
Panther_2016	9	Huntington disease Homo sapiens P00029	7/124	0.00346432	0.0215558	0	0	3.81366	21.6053	DYNC1H1;JUN;HIP1;BDNF;MAP3K10;BAX;OPTN
Panther_2016	10	p53 pathway Homo sapiens P00059	5/71	0.0051663	0.0289313	0	0	4.81024	25.3288	CDKN1A;SERPINE1;MDM2;TNFRSF10B;BAX
Reactome_2016	1	Immune System Homo sapiens R-HSA-168256	51/1547	3.36805e-07	0.000180853	0	0	2.35785	35.1408	CYFIP2;CDKN1A;SH3KBP1;TNFAIP3;PTPRJ;DUSP16;CTSS;SPRED3;SEC61A1;MAP3K8;ITGAV;IKBKE;IER3;JAK1;IFNAR2;MAP2K2;TNFRSF12A;IFNGR1;RIPK2;IFNGR2;TAP2;TAP1;NRG1;OSMR;EREG;MYH9;CFB;VCL;BIRC3;C1S;SRC;ITPR3;EGFR;RELB;C3;IRAK2;VHL;GBP2;DYNC1H1;JUN;SMURF2;LIF;NFKB1;NFKB2;NFKBIA;NR4A1;NEDD4;MDM2;NFKBIE;NFKBIB;BCL2L1
Reactome_2016	2	Innate Immune System Homo sapiens R-HSA-168249	33/807	5.43919e-07	0.000180853	0	0	2.86949	41.3908	CYFIP2;CDKN1A;C1S;SRC;TNFAIP3;ITPR3;DUSP16;CTSS;EGFR;RELB;C3;SPRED3;IRAK2;MAP3K8;IKBKE;IER3;JAK1;JUN;MAP2K2;RIPK2;NRG1;NFKB1;EREG;NFKB2;NFKBIA;NR4A1;MDM2;MYH9;CFB;VCL;NFKBIB;BCL2L1;BIRC3
Reactome_2016	3	Axon guidance Homo sapiens R-HSA-422475	24/515	2.3036e-06	0.00024668	0	0	3.23534	41.9981	HSPA8;NRP2;CNTNAP1;MAP2K2;SRC;ITGA2;NRG1;SHB;DUSP16;EGFR;EREG;ROBO1;VEGFA;CACNA1G;RND1;EFNA1;SPRED3;RRAS;COL4A2;MYH9;ITGAV;EPHB2;VCL;JAK1
Reactome_2016	4	TAK1 activates NFkB by phosphorylation and activation of IKKs complex Homo sapiens R-HSA-445989	6/26	2.52228e-06	0.00024668	0	0	19.1552	246.917	NFKBIA;IRAK2;RIPK2;NFKB1;NFKB2;NFKBIB
Reactome_2016	5	Developmental Biology Homo sapiens R-HSA-1266738	31/786	2.59398e-06	0.00024668	0	0	2.74664	35.3282	NRP2;CNTNAP1;CEBPD;EPAS1;SRC;SHB;DUSP16;EGFR;ROBO1;CACNA1G;RND1;SPRED3;RRAS;ITGAV;EPHB2;JAK1;HSPA8;JUN;MAP2K2;SMAD3;NCOA3;ITGA2;NRG1;NFKB1;EREG;VEGFA;EFNA1;COL4A2;MYH9;ANGPTL4;VCL
Reactome_2016	6	MyD88-independent TLR3/TLR4 cascade Homo sapiens R-HSA-166166	10/97	2.96758e-06	0.00024668	0	0	7.41039	94.3177	NFKBIA;JUN;IRAK2;RIPK2;MAP3K8;IKBKE;NFKB1;NFKB2;NFKBIB;BIRC3
Reactome_2016	7	Toll Like Receptor 3 (TLR3) Cascade Homo sapiens R-HSA-168164	10/97	2.96758e-06	0.00024668	0	0	7.41039	94.3177	NFKBIA;JUN;IRAK2;RIPK2;MAP3K8;IKBKE;NFKB1;NFKB2;NFKBIB;BIRC3
Reactome_2016	8	TRIF-mediated TLR3/TLR4 signaling Homo sapiens R-HSA-937061	10/97	2.96758e-06	0.00024668	0	0	7.41039	94.3177	NFKBIA;JUN;IRAK2;RIPK2;MAP3K8;IKBKE;NFKB1;NFKB2;NFKBIB;BIRC3
Reactome_2016	9	IKBKG deficiency causes anhidrotic ectodermal dysplasia with immunodeficiency (EDA-ID) (via TLR) Homo sapiens R-HSA-5603027	4/8	3.97009e-06	0.000293346	0	0	63.4903	789.611	NFKBIA;NFKB1;NFKBIB;NFKB2
Reactome_2016	10	Collagen formation Homo sapiens R-HSA-1474290	9/85	7.47553e-06	0.000497123	0	0	7.61389	89.8734	MMP7;COL4A2;LAMB3;COL5A1;COL7A1;COL12A1;LAMC2;PLOD2;CTSS
GO_Biological_Process_2021	1	cellular response to cytokine stimulus (GO:0071345)	29/482	7.03443e-10	9.22728e-07	0	0	4.32018	91.048	CDKN1A;CXCL8;CEBPD;GBA;PTPRJ;CXCL1;PTGS2;CXCL2;ZFP36L1;IRAK2;ZC3H12A;CCL2;GBP2;JUNB;JAK1;MCL1;ADAMTS7;IFNAR2;HSPA8;SMAD3;IFNGR1;IFNGR2;LIF;OSMR;NFKB1;EREG;VEGFA;LCN2;BCL2L1
GO_Biological_Process_2021	2	wound healing (GO:0042060)	12/70	8.57527e-10	9.22728e-07	0	0	13.4469	280.731	MACF1;TGFB2;SMAD3;SYT11;MYOF;TPM1;MYH9;NRG1;CFLAR;CLDN1;TGFBR1;EREG
GO_Biological_Process_2021	3	cytokine-mediated signaling pathway (GO:0019221)	33/621	1.06797e-09	9.22728e-07	0	0	3.81433	78.7945	CDKN1A;CXCL8;CEBPD;SRC;PTPRJ;CXCL1;PTGS2;CXCL3;CXCL2;CXCL5;IRAK2;CCL2;MAP3K8;GBP2;JUNB;JAK1;MCL1;IFNAR2;HSPA8;TNFRSF12A;IFNGR1;RIPK2;IFNGR2;LIF;OSMR;SOD2;NFKB1;EREG;VEGFA;NFKBIA;LCN2;BCL2L1;BIRC3
GO_Biological_Process_2021	4	regulation of cell migration (GO:0030334)	26/408	1.67922e-09	1.08814e-06	0	0	4.5621	92.1769	MACF1;CLIC4;CEMIP;SERPINE2;SEMA3C;SRC;SERPINE1;NEDD9;PTPRJ;LAMC2;CLDN1;EGFR;ROBO1;PLAU;EPHB2;JAG1;MMP7;TPM1;SOD2;TGFBR1;VEGFA;PTP4A1;BMP2;RAP2B;NAV3;VCL
GO_Biological_Process_2021	5	regulation of cell adhesion (GO:0030155)	13/133	1.81625e-07	9.41544e-05	0	0	7.04203	109.302	CXCL8;SRC;TESC;TPM1;PTPRJ;RND1;VEGFA;EFNA1;PLAU;ITGAV;TGFBI;EPHB2;TGM2
GO_Biological_Process_2021	6	cellular response to lipid (GO:0071396)	16/219	4.03462e-07	0.000174296	0	0	5.15304	75.8692	CXCL8;SPHK2;NCOA3;TESC;WNT7B;SERPINE1;TNFAIP3;CXCL1;CXCL3;CXCL2;EGFR;NFKB1;CXCL5;ZC3H12A;CCL2;NFKBIB
GO_Biological_Process_2021	7	positive regulation of intracellular signal transduction (GO:1902533)	26/546	5.74067e-07	0.000205349	0	0	3.32743	47.8169	HIP1;SRC;WWC1;PTPRJ;EGFR;ITGAV;BID;IKBKE;TGM2;TGFB2;SPHK2;RIPK2;PLK2;LIF;TNFRSF10B;NRG1;CFLAR;TGFBR1;EREG;VEGFA;GPRC5B;BMP2;NEDD4;BAX;BCL2L1;BIRC3
GO_Biological_Process_2021	8	regulation of apoptotic process (GO:0042981)	31/742	7.80806e-07	0.000205349	0	0	2.92339	41.1115	TNFAIP8;HIP1;SRC;EGFR;NUAK2;VHL;BID;PHLDA1;SOX4;TGM2;MCL1;JUN;TNFRSF12A;SPHK2;RIPK2;PLK2;TNFRSF10B;CFLAR;NFKB1;VEGFA;CLIP3;NFKBIA;BMP2;BCL3;MAP3K10;BAX;ALPK2;ANGPTL4;ATF4;BCL2L1;BIRC3
GO_Biological_Process_2021	9	supramolecular fiber organization (GO:0097435)	20/351	7.97961e-07	0.000205349	0	0	3.97784	55.8537	DYNC1H1;TGFB2;HIP1;TPM4;LAMB3;COL12A1;TPM1;SHROOM3;PLOD2;LAMC2;TGFBR1;RND1;CLIP3;CLIP2;MYO1E;COL4A2;COL5A1;COL7A1;MDM2;TGFBI
GO_Biological_Process_2021	10	regulation of lipid storage (GO:0010883)	6/22	8.61852e-07	0.000205349	0	0	23.9489	334.426	C3;NFKBIA;ZC3H12A;ITGAV;IKBKE;NFKB1
GO_Cellular_Component_2021	1	cell-cell junction (GO:0005911)	18/271	3.13959e-07	5.87103e-05	0	0	4.6709	69.942	CLIC4;JAG1;MAP2K2;B4GALT1;WDR1;SHROOM3;PTPRJ;CLDN1;VEGFA;RND1;TMEM47;CYTH3;MYO1E;BAIAP2L1;RAP2B;PLPP3;PDLIM5;VCL
GO_Cellular_Component_2021	2	vesicle (GO:0031982)	15/226	3.08965e-06	0.000288882	0	0	4.63036	58.7475	ABCA1;PRRT2;SERPINE2;RIPK2;COL12A1;SLC11A2;ATP1B1;EGFR;STX10;MYO1E;GPRC5A;BASP1;SYT11;STOM;VCL
GO_Cellular_Component_2021	3	adherens junction (GO:0005912)	10/132	4.54331e-05	0.00218385	0	0	5.27502	52.7464	CYTH3;MYO1E;BAIAP2L1;JAG1;SHROOM3;PLPP3;PDLIM5;VCL;RND1;VEGFA
GO_Cellular_Component_2021	4	specific granule (GO:0042581)	11/160	4.67134e-05	0.00218385	0	0	4.76016	47.4659	PDXK;RAP2B;PLAU;ANXA3;LCN2;STOM;CXCL1;PTPRJ;ITGAV;VCL;NFKB1
GO_Cellular_Component_2021	5	organelle outer membrane (GO:0031968)	10/142	8.42708e-05	0.00315173	0	0	4.87291	45.7151	TIGAR;CLMN;BAX;ACSL4;ITPR3;PTGS2;BID;LPIN1;MCL1;BCL2L1
GO_Cellular_Component_2021	6	collagen-containing extracellular matrix (GO:0062023)	16/380	0.000360038	0.0112212	0	0	2.85006	22.599	TGFB2;SERPINE2;LAMB3;SERPINE1;COL12A1;LAMC2;SERPINB8;CTSS;COL4A2;COL5A1;COL7A1;HDGF;ANGPTL4;TGFBI;ADAMTS9;TGM2
GO_Cellular_Component_2021	7	focal adhesion (GO:0005925)	16/387	0.000439647	0.0117449	0	0	2.79527	21.6062	HSPA8;MAP2K2;TPM4;SRC;ITGA2;LMO7;EGFR;RRAS;PLAU;PEAK1;MYH9;ITGAV;TNS3;VCL;JAK1;TGM2
GO_Cellular_Component_2021	8	cell-substrate junction (GO:0030055)	16/394	0.00053396	0.0124813	0	0	2.74252	20.6654	HSPA8;MAP2K2;TPM4;SRC;ITGA2;LMO7;EGFR;RRAS;PLAU;PEAK1;MYH9;ITGAV;TNS3;VCL;JAK1;TGM2
GO_Cellular_Component_2021	9	endocytic vesicle (GO:0030139)	10/189	0.000837572	0.0174029	0	0	3.58479	25.3983	ABCA1;EHD1;MYO1E;CEMIP;SH3KBP1;SYT11;WNT7B;MDM2;ITGAV;CTSS
GO_Cellular_Component_2021	10	phagocytic vesicle (GO:0045335)	7/100	0.0010122	0.0189282	0	0	4.80372	33.1247	ABCA1;ANXA3;SYT11;TAP2;TAP1;ITGAV;CTSS
GO_Molecular_Function_2021	1	CXCR chemokine receptor binding (GO:0045236)	5/17	4.89677e-06	0.00189021	0	0	26.5291	324.37	CXCL8;CXCL1;CXCL3;CXCL2;CXCL5
GO_Molecular_Function_2021	2	protein heterodimerization activity (GO:0046982)	13/188	9.06576e-06	0.00189021	0	0	4.81524	55.9098	HIP1;TPM4;EPAS1;RALGAPA2;TPM1;ATP1B1;NR4A1;IRAK2;BHLHE40;BAX;ATF4;MCL1;BCL2L1
GO_Molecular_Function_2021	3	cytokine activity (GO:0005125)	12/173	1.94184e-05	0.00269915	0	0	4.81881	52.2806	TGFB2;BMP2;CXCL8;WNT7B;LIF;CCL2;CXCL1;NRG1;CXCL3;CXCL2;CXCL5;VEGFA
GO_Molecular_Function_2021	4	interferon receptor activity (GO:0004904)	3/5	3.74451e-05	0.00390365	0	0	94.9389	967.678	IFNAR2;IFNGR1;IFNGR2
GO_Molecular_Function_2021	5	growth factor activity (GO:0008083)	8/87	6.72931e-05	0.00410846	0	0	6.48862	62.3327	JAG1;BDNF;LIF;CXCL1;NRG1;OSGIN2;EREG;VEGFA
GO_Molecular_Function_2021	6	BH domain binding (GO:0051400)	3/6	7.40184e-05	0.00410846	0	0	63.2894	601.958	BAX;BCL2L1;MCL1
GO_Molecular_Function_2021	7	BH3 domain binding (GO:0051434)	3/6	7.40184e-05	0.00410846	0	0	63.2894	601.958	BAX;BCL2L1;MCL1
GO_Molecular_Function_2021	8	chemokine activity (GO:0008009)	6/46	7.88193e-05	0.00410846	0	0	9.56786	90.4005	CXCL8;CCL2;CXCL1;CXCL3;CXCL2;CXCL5
GO_Molecular_Function_2021	9	transition metal ion transmembrane transporter activity (GO:0046915)	5/30	9.53839e-05	0.00441946	0	0	12.7256	117.808	SLC25A37;SLC11A2;SLC39A10;SLC39A8;SLC39A1
GO_Molecular_Function_2021	10	chemokine receptor binding (GO:0042379)	6/50	0.000126864	0.00529021	0	0	8.69628	78.0265	CXCL8;CCL2;CXCL1;CXCL3;CXCL2;CXCL5
Jensen_COMPARTMENTS	1	NF-kappaB complex	61/864	1.96694e-23	2.33673e-20	0	0	5.66976	296.432	CDKN1A;TNFAIP8;SERPINE1;TNFAIP3;CXCL1;CXCL3;CXCL2;ETS2;CXCL5;PLAU;PPP1R13L;KYNU;NFKBIZ;MAP3K8;JUNB;IKBKE;IER3;JAK1;TGM2;MMP7;TNFRSF12A;IFNGR1;RIPK2;NCOA3;RAP2B;OPTN;BIRC3;OTUB2;CEBPD;SRC;GBA;PTGS2;EGFR;RELB;IRAK2;HIVEP1;CCL2;MCL1;ABCA1;JUN;JAG1;SMAD3;BDNF;LIF;TNFRSF10B;CFLAR;SOD2;NFKB1;FOSL2;VEGFA;NFKB2;NFKBIA;NR4A1;BMP2;TNIP1;BCL3;LCN2;MDM2;NFKBIE;NFKBIB;BCL2L1
Jensen_COMPARTMENTS	2	Bcl-2 family protein complex	54/1233	5.91522e-12	3.21503e-09	0	0	3.26019	84.2872	CLIC4;CDKN1A;SERPINE1;TNFAIP3;CXCL1;SAT1;CTSS;PPP1R13L;HAVCR1;IER3;JAK1;TGM2;MMP7;SPHK2;NCOA3;ITGA2;NRG1;SYP;ATP1B1;ATF4;BIRC3;SRC;GBA;ITPR3;PTGS2;EGFR;RELB;DRAM1;RRAS;CCL2;BID;MCL1;HSPA8;JUN;TGFB2;JAG1;SMAD3;BDNF;PLK2;TNFRSF10B;CFLAR;SOD2;NFKB1;VEGFA;NFKB2;NFKBIA;NR4A1;BMP2;BCL3;LCN2;MDM2;ID3;BAX;BCL2L1
Jensen_COMPARTMENTS	3	VEGF-A complex	37/639	8.11876e-12	3.21503e-09	0	0	4.23443	108.134	NRP2;SEMA3C;EPAS1;SRC;SERPINE1;GLIS3;CXCL1;SHB;PTGS2;CXCL3;CXCL2;EGFR;CXCL5;PLAU;CCL2;VHL;ADAMTS9;JUN;TGFB2;JAG1;SMAD3;MMP7;BDNF;TFPI2;LIF;NRG1;NFKB1;EREG;VEGFA;NR4A1;BMP2;COL4A2;DDIT4;LCN2;ANGPTL4;CFB;ATF4
Jensen_COMPARTMENTS	4	BCL-2 complex	49/1079	1.84828e-11	5.4894e-09	0	0	3.34913	82.7709	CLIC4;CDKN1A;SERPINE1;TNFAIP3;CXCL1;SAT1;CTSS;PPP1R13L;HAVCR1;JAK1;TGM2;MMP7;SPHK2;NCOA3;SYP;ATF4;BIRC3;SRC;GBA;ITPR3;PTGS2;EGFR;RELB;DRAM1;RRAS;CCL2;BID;MCL1;HSPA8;JUN;TGFB2;JAG1;SMAD3;BDNF;TNFRSF10B;CFLAR;SOD2;NFKB1;VEGFA;NFKB2;NFKBIA;NR4A1;BMP2;BCL3;LCN2;MDM2;ID3;BAX;BCL2L1
Jensen_COMPARTMENTS	5	Fatty acid synthase complex	34/607	1.47342e-10	3.50084e-08	0	0	4.05037	91.6934	CDKN1A;TNFAIP8;SRC;SERPINE1;GBA;TNFAIP3;CXCL1;PTGS2;CXCL2;EGFR;CCL2;BID;PHLDA1;IER3;MCL1;ABCA1;JUN;TGFB2;MMP7;RIPK2;BDNF;TNFRSF10B;CFLAR;SLC50A1;NFKB1;VEGFA;NFKB2;NFKBIA;NR4A1;MDM2;BAX;LPIN1;BCL2L1;BIRC3
Jensen_COMPARTMENTS	6	BAX complex	36/689	2.78762e-10	5.51949e-08	0	0	3.77443	83.04	CLIC4;CDKN1A;SRC;SERPINE1;PTGS2;CTSS;EGFR;DRAM1;PPP1R13L;CCL2;HAVCR1;BID;JAK1;TGM2;MCL1;JUN;TGFB2;SMAD3;MMP7;BDNF;TFPI2;TNFRSF10B;CFLAR;SOD2;NFKB1;VEGFA;NFKB2;NFKBIA;NR4A1;BMP2;LCN2;MDM2;BAX;ATF4;BCL2L1;BIRC3
Jensen_COMPARTMENTS	7	Caspase complex	25/365	7.97917e-10	1.35418e-07	0	0	4.92215	103.114	CDKN1A;SRC;TNFAIP3;PTGS2;SAT1;CTSS;EGFR;BID;MCL1;JUN;RIPK2;BDNF;TFPI2;TNFRSF10B;CFLAR;SOD2;NFKB1;VEGFA;NFKBIA;NR4A1;MDM2;BAX;ATF4;BCL2L1;BIRC3
Jensen_COMPARTMENTS	8	Transforming growth factor beta type I receptor homodimeric complex	14/108	1.53695e-09	2.28237e-07	0	0	9.72652	197.385	TGFB2;JUN;CDKN1A;SMAD3;SMURF2;SERPINE1;TGFBR1;EGFR;VEGFA;BMP2;BHLHE40;PMEPA1;TGFBI;JUNB
Jensen_COMPARTMENTS	9	Type III intermediate filament	41/946	3.8802e-09	5.12186e-07	0	0	3.11667	60.3618	RTN2;CDKN1A;PDXK;SRC;SERPINE1;CXCL1;PTGS2;CLDN1;CTSS;EGFR;CXCL5;FOXQ1;PLAU;CCL2;SYNPO;HAVCR1;SOX4;IGFBP1;HSPA8;JUN;TGFB2;JAG1;SMAD3;MMP7;TPM4;ANXA3;BDNF;TFPI2;LIF;SYP;SOD2;TGFBR1;VEGFA;BMP2;LCN2;MDM2;MYH9;HDGF;TRIM16;VCL;BCL2L1
Jensen_COMPARTMENTS	10	BAK complex	18/206	4.68352e-09	5.56402e-07	0	0	6.30686	120.961	JUN;CDKN1A;ITGA2;TNFRSF10B;CFLAR;PTGS2;SOD2;CTSS;EGFR;VEGFA;NFKBIA;MDM2;BAX;BID;ATF4;MCL1;BCL2L1;BIRC3

## Sheet: Table S9
lib	str_num	Term	Overlap	P.value	Adjusted.P.value	Old.P.value	Old.Adjusted.P.value	Odds.Ratio	Combined.Score	Genes
ENCODE_and_ChEA_Consensus_TFs_from_ChIP-X	1	ZBTB7A ENCODE	271/2184	8.19719e-24	8.52508e-22	0	0	2.15903	114.77	APP;CCNI;KDELR1;HDAC11;STMN3;FAM134A;BAIAP2L1;RASSF3;ZMIZ1;JUNB;IER3;STARD3;SRRM3;WSB2;ACTN1;SLC11A2;FNDC3A;MFSD12;MYL6;WDR81;C9ORF69;PARD3;ORAI3;ULK1;MAML3;ATF4;TTYH3;PDGFB;ZBTB1;PRDM15;C12ORF57;RRAS;RNF215;ATP6V0A1;CTSA;STAT5B;JUND;CHKA;GADD45A;MTHFR;C10ORF35;TMEM198;MLLT11;ACER2;ABTB1;ID1;RGL2;CLIC4;TRAM1;PTPRS;SH3KBP1;PHF1;ZFAS1;HEXA;PTPRJ;ADM;MYL6B;SHB;DDA1;TRIM8;MAP1LC3B;TMEM44;C19ORF12;JAK…
ENCODE_and_ChEA_Consensus_TFs_from_ChIP-X	2	GATA2 CHEA	109/772	2.62099e-13	1.36291e-11	0	0	2.34645	67.9768	ERRFI1;ZNF692;NARF;DGKD;SERPINE1;HDAC11;F11R;LIPA;GALNT10;IGF1R;SCAMP5;ZMIZ1;SYNPO;IER5;TGM2;CSGALNACT1;BNIP3L;ARSA;RPS9;TPM4;DAPK1;ATP1B1;PRKAB1;HSPG2;MFSD12;RUNX1;HLA-E;EEF1A1;OBSCN;GPRIN1;ORAI3;DDIT4;IGSF3;WNK4;PTTG1IP;GNS;SEC14L2;CHST11;PSAP;PLCG2;MARK4;ST3GAL1;S100A11;SPECC1;CDK18;JUN;TGFB2;SLC37A1;GPR108;GADD45A;EDEM1;MICAL2;IRF2BP2;SSH1;EHD1;P4HA2;MAN2B1;EZH1;BCL2L1;DDR1;COL18A1;MCFD2;TNFA…
ENCODE_and_ChEA_Consensus_TFs_from_ChIP-X	3	CTCF ENCODE	198/1790	3.10343e-12	1.07586e-10	0	0	1.81136	47.9985	RPL5;APP;TRIO;FAM89B;CPNE4;KDELR1;COL12A1;CLDN1;RPS15;ZC3H12C;RPS14;BAIAP2L1;RPS19;CCDC97;CSNK2A2;ARRDC3;PRKAB1;DKK1;MYL6;RRAGA;PPP1R3B;DDIT4;KCTD11;RPL27;RPL26;LETMD1;EIF1B;SGPL1;CHST11;RNF215;PCDHA4;RALGDS;ABCA1;CTSA;JUN;JAG1;PLK2;SNHG7;ABTB2;EHD1;RPS26;NCEH1;RGL2;CDS2;DHRS13;PTPRU;TRAM1;BTG1;CITED2;SH3KBP1;RPLP0;PRKAG1;TRAM2;PTPRF;TRIM8;GYS1;TMEM44;DNER;VKORC1;MYOF;NCOA4;SLC39A13;GPRC5B;KIFC2;…
ENCODE_and_ChEA_Consensus_TFs_from_ChIP-X	4	GATA1 CHEA	108/807	1.03003e-11	2.67809e-10	0	0	2.19902	55.6326	ERRFI1;SCARB1;TFRC;HDAC11;XYLT1;F11R;LIPA;CMIP;GALNT10;IGF1R;NDST1;ZSCAN31;ZMIZ1;CDH1;CEP250;JUNB;IER5;TGM2;BNIP3L;RALGAPA2;TPM1;SLC11A2;ATP1B1;PRKAB1;HSPG2;MFSD12;SND1;RUNX1;ADAM19;EEF1A1;COL4A2;PARD3;DDIT4;EHBP1L1;MAML3;MACF1;ARHGEF28;LTBP1;DEDD2;SEC14L2;TMEM123;CHST11;PLCG2;ST3GAL1;SPECC1;FDPS;PTPRN2;SMAD3;GADD45A;NEK6;MICAL2;MTHFR;IGF2R;FOSL2;UBAC2;EHD1;DAB2;COL5A1;P4HA2;ZFAT;C16ORF45;MAFK;CO…
ENCODE_and_ChEA_Consensus_TFs_from_ChIP-X	5	SMC3 ENCODE	142/1181	1.71831e-11	3.57409e-10	0	0	1.9612	48.6125	FHOD3;CCDC71L;APP;SYS1;CHPF;KDELR1;CPNE4;COL12A1;LZIC;SAT1;ETS2;RASSF3;ZMIZ1;BASP1;EME2;C1RL;CCDC97;SLC25A45;PHLDA1;TGM2;EPM2A;MAP2K1;TPM4;IGFBP4;IGFBP3;ARRDC3;HIC1;CACNB3;RRAGA;PPP1R3B;DDIT4;EHBP1L1;SPNS1;KCTD11;RBCK1;LETMD1;FAM8A1;OPTN;ISCU;CEMIP;H6PD;LTBP2;LTBP1;SOCS2;SGPL1;CHST11;RNF215;TMEM127;RALGDS;ABCA1;CTSA;ESRRA;JUN;XBP1;GPR108;GADD45A;PLK2;USB1;KLHL24;EEF2;ARHGAP26;NFKB2;ABTB2;NFKBIA;B…
ENCODE_and_ChEA_Consensus_TFs_from_ChIP-X	6	TCF3 ENCODE	109/840	5.49935e-11	8.18092e-10	0	0	2.12012	50.0853	ERRFI1;RPL3;ZNF292;NAB2;RPL10A;CELSR3;GALNT10;ACTG1;TUBB6;RASSF3;LAMP1;ZMIZ1;FAM162A;EPHB2;JUNB;PHLDA1;PHLDA3;NANOS1;MAP2K2;KDM2A;RPS6;DNAJB12;FNDC3B;DYRK1B;FNDC3A;CASD1;TUBA4A;RUNX1;ERN1;EEF1A1;TMEM79;DDIT4;ATF4;H6PD;ZBTB1;ZFP36L1;TMEM123;PRDX5;LDHA;SGPL1;PSAP;HIVEP2;MCL1;SMAD2;XBP1;SMAD3;GADD45A;IRF2BP2;EEF2;FOSL2;SMAD7;RNF103;P4HA1;ZFAT;SP3;NAT9;LRP10;NFE2L1;TRAM1;CLIC4;BTG1;B4GALT1;COX4I1;PRK…
ENCODE_and_ChEA_Consensus_TFs_from_ChIP-X	7	SPI1 CHEA	129/1056	5.50639e-11	8.18092e-10	0	0	1.98854	46.9744	CRTC2;NARF;TXNL4B;SPPL2A;KIAA0141;RPL8;COMT;RPS15;RPS14;LAMP1;RPS19;MAP3K8;RTTN;RPL37;SLC25A45;RPS11;JUNB;B2M;STARD3;BNIP3L;DAXX;PAQR7;IGFBP4;RPL23;UBE2E1;HLA-A;RUNX1;CTDNEP1;OXA1L;ORAI3;RPL27;TLN1;RPL28;OPTN;IFNAR1;EXD2;ZBTB1;PSEN1;GABARAP;C12ORF57;BAG6;TMEM123;PSAP;PGK1;PLCG2;TCTEX1D4;ZBED5;MCL1;SMAD2;NFKB1;UBAC2;EHD1;BFSP1;NCEH1;SP1;RPL27A;BHLHE40;TADA3;ID3;CNOT8;LRP10;NFKBIE;RGL2;BCL2L1;TNFAI…
ENCODE_and_ChEA_Consensus_TFs_from_ChIP-X	8	CREB1 CHEA	163/1444	7.37262e-11	9.04179e-10	0	0	1.83221	42.7467	CRTC2;TXNL4B;CCNI;WBP1L;CASC3;ZFYVE1;CELSR3;CMIP;RPS14;ALKBH5;RASSF1;RPS19;KIF5C;ZMIZ1;RPS18;FDXR;CHP1;RPL37;JUNB;B2M;BNIP3L;DAXX;MAP2K1;RNF44;RBFOX2;KDM2A;DNAJB12;AIP;UBALD1;TAP1;HLA-A;SND1;FBXW2;HIC1;MAPK8IP1;EEF1A1;CTDNEP1;MYL6;DDIT4;RPL26;TLN1;RPL28;ISCU;ATF4;EXD2;KMT2B;UBR4;PSEN1;RLF;BAG6;LDHA;NUAK2;BMF;ATP6V0A1;ESRRA;FDPS;ZNF143;XBP1;UBE2H;JUND;CHKA;SLC35E1;PLK2;EEF2;BTBD9;EIF1;NFKB2;TMEM19…
ENCODE_and_ChEA_Consensus_TFs_from_ChIP-X	9	UBTF ENCODE	179/1631	7.82463e-11	9.04179e-10	0	0	1.78126	41.452	CCDC71L;AHCYL2;CHPF;KDELR1;NAB2;SPPL2A;IRS2;CBLB;CASC3;SAT1;ETS2;FGFRL1;ACTG1;IGF1R;ZC3H12C;FAM134A;RASSF3;ZMIZ1;EME2;SESN2;PDK3;SLC39A8;IER5;PHLDA1;EIF2A;NANOS1;MAP2K1;KDM2A;KHNYN;ACTN1;SLC11A2;UBE2E1;UBALD1;CSNK1E;CASD1;LEMD2;JMJD6;ERN1;ULK1;MAML3;EIF1B;PFKFB3;H6PD;SHOX2;ZBTB1;PTTG1IP;GLG1;CACNA1G;TMEM123;SGPL1;CHST11;IRAK2;ZNF703;ST3GAL1;RALGDS;STAT5B;XBP1;JUND;SMAD3;CHKA;GADD45A;EDEM1;SLC35E3…
ENCODE_and_ChEA_Consensus_TFs_from_ChIP-X	10	PML ENCODE	174/1596	2.53571e-10	2.63713e-09	0	0	1.76371	38.9698	NARF;RPL3;TFRC;CCNI;RPL31;TMEM179B;SPPL2A;LZIC;RPL8;RPL10A;SAT1;ACTG1;EPB41L4A-AS1;FAM134A;ALKBH5;RPS16;RPS19;ZC3H12A;FDXR;CEP250;RPL37;JUNB;IER5;EIF2A;IER3;RPS12;EPM2A;RPS9;KHNYN;RPS8;VPS33A;RPS5;ATG9A;ARRDC3;DNAJB12;FNDC3B;CYBA;CYB561A3;PRKAB1;SND1;FBXW2;EEF1A1;OXA1L;RRAGA;DDIT4;TMEM79;ORAI3;ULK1;RPL26;PHPT1;RPL28;CES2;FUT11;ZBTB1;RLF;GABARAP;GLG1;C12ORF57;GUCD1;LDHA;ANKZF1;MCL1;JUN;XBP1;PRRT2;…
TRRUST_Transcription_Factors_2019	1	HIF1A human	28/83	4.77723e-13	2.18797e-10	0	0	7.05775	200.227	PFKFB4;PFKFB3;TFRC;SERPINE1;SLC2A1;XPC;LDHA;CDH1;TUBB3;PLAU;FAM162A;TIMP2;PGK1;CA9;EGLN1;ARNT2;EGLN3;BNIP3;ASS1;VEGFA;NR4A1;PPP1R3C;BAX;VIM;ALDOA;MET;GAPDH;PTGES
TRRUST_Transcription_Factors_2019	2	SP1 human	72/472	1.03992e-10	2.38141e-08	0	0	2.53222	58.2075	SNAP25;APP;COL18A1;CDKN1A;B4GALT1;SERPINE1;ATP2A2;IRS2;CXCL1;AHR;CXCL5;IGF1R;GJA1;RASSF1;CDH2;PLAU;SMPD1;TIMP2;SLC39A8;ITGAV;CA9;TIMP1;CIC;SLC39A1;CTSB;IGFBP1;STARD3;APAF1;IFNGR1;IGFBP4;IGFBP3;ITGA2;PLAUR;SYP;DDB1;SLC7A5;ADAM17;KCTD11;ITGA5;MET;VAMP2;CD44;PTGES;PDGFB;LTBP4;XPC;PSEN1;PTGS2;EGFR;RELA;LDHA;SGPL1;CCL2;LDLR;ABCA1;INSR;TFPI2;TNFRSF10B;SOD2;GFER;NFKB1;NFKB2;VEGFA;NR4A1;P4HA1;IMPDH2;COL7…
TRRUST_Transcription_Factors_2019	3	NFKB1 mouse	39/200	2.29836e-09	3.50883e-07	0	0	3.3667	66.9672	CDKN1A;CEBPB;BMPR2;ITGAM;EPAS1;EBI3;SLC2A1;TNFAIP3;CXCL1;PTGS2;CXCL2;EGFR;RELB;CDH1;PPP1R13L;NFKBIZ;PDK4;CCL2;JUNB;UBE2H;KDM2A;RIPK2;FN1;LIF;PLAUR;VEGFC;CFLAR;SOD2;NFKB1;VEGFA;TAPBP;NFKBIA;BMP2;LCN2;PLIN2;CFB;PTGES;BCL2L1;BIRC3
TRRUST_Transcription_Factors_2019	4	NFKB1 human	50/303	5.5355e-09	6.33815e-07	0	0	2.75585	52.3945	SERPINA3;BTG2;CDKN1A;CXCL8;SERPINE1;TNFAIP3;CXCL1;CXCL2;CXCL5;CDH1;PLAU;NFKBIZ;PDK4;TIMP1;B2M;JUNB;IER3;CTSB;KDM2A;RIPK2;IL18;PLAUR;TAP1;TRAF2;TAPBP;RRM2B;OPTN;PTGES;BIRC3;EBI3;PTGS2;EGFR;REPS2;CCL2;MCL1;ABCA1;TNFRSF9;TFPI2;FN1;TNFRSF10B;CFLAR;SOD2;NFKB1;VEGFA;NFKBIA;BMP2;COL7A1;LCN2;BAX;BCL2L1
TRRUST_Transcription_Factors_2019	5	RELA human	49/301	1.23566e-08	1.13187e-06	0	0	2.70954	49.3383	SERPINA3;BTG2;CDKN1A;CXCL8;SERPINE1;TNFAIP3;CXCL1;CXCL2;CXCL5;CDH1;PLAU;NFKBIZ;PDK4;TIMP1;JUNB;IER3;CTSB;KDM2A;RIPK2;IL18;PLAUR;TAP1;TRAF2;HLA-A;TAPBP;OPTN;PTGES;BIRC3;EPAS1;EBI3;PTGS2;EGFR;REPS2;CCL2;MCL1;ABCA1;TNFRSF9;FN1;TNFRSF10B;CFLAR;SOD2;NFKB1;VEGFA;NFKBIA;BMP2;COL7A1;LCN2;BAX;BCL2L1
TRRUST_Transcription_Factors_2019	6	TP53 human	32/164	6.0813e-08	4.64206e-06	0	0	3.35692	55.7768	CYFIP2;BTG2;CDKN1A;SLC2A1;XPC;RELA;EGFR;IGF1R;BBC3;RASSF1;TCEAL1;FDXR;IER3;MCL1;SMAD3;APAF1;GADD45A;IGFBP3;TNFRSF10B;PRKAB1;DKK1;NFKB1;PML;VEGFA;DDB1;VCAN;RRM2B;ID1;MDM2;BAX;MET;BCL2L1
TRRUST_Transcription_Factors_2019	7	TRP53 mouse	31/167	3.13036e-07	2.04815e-05	0	0	3.15333	47.2272	STEAP3;BTG2;CDKN1A;SERPINE1;PSEN1;PTGS2;NDRG1;RELA;IGF1R;BBC3;GLIPR1;SESN1;MXI1;SMAD3;APAF1;GADD45A;INSR;LIF;TNFRSF10B;SOD2;NFKB1;PML;RUNX1;RAP2B;RRM2B;PAPPA;DDIT4;MDM2;BAX;MET;TPT1
TRRUST_Transcription_Factors_2019	8	ATM human	10/22	6.55543e-07	3.75298e-05	0	0	11.4261	162.683	CDKN1A;GADD45A;SP1;SLC2A1;TNFRSF10B;BAX;CFLAR;IGF1R;VEGFA;MCL1
TRRUST_Transcription_Factors_2019	9	HDAC9 human	9/18	8.82019e-07	4.19802e-05	0	0	13.7035	191.041	IGFBP1;APP;CITED2;IL18;TNFRSF10B;STAT6;CFLAR;RELA;NFKB1
TRRUST_Transcription_Factors_2019	10	EGR1 mouse	18/71	9.16598e-07	4.19802e-05	0	0	4.67396	64.9802	JUN;JUND;GGPS1;IFNGR1;GADD45A;BNIP3;SERPINE1;CXCL2;NDRG1;IGF1R;SMAD7;NR4A1;MAP1LC3B;CCL2;ID3;BAX;MET;PTGES
Transcription_Factor_PPIs	1	ESR1	112/871	5.16387e-11	1.24449e-08	0	0	2.09983	49.7381	RPL4;RPL5;RPL3;TFRC;RPL31;IRS2;AHR;ALKBH7;RPL8;RPL10A;IGF1R;RPS14;RPS16;RPS19;TUBB3;RPS18;FAM162A;RPS11;JUNB;RPS12;RPS9;RBFOX2;RPS8;ACTN1;CSNK2A2;RPL22;RPS6;TPM1;TAP1;CSNK1E;EEF1A1;MYL6;EEF1A2;RBCK1;RPL28;VCL;LDHA;BAG1;PGK1;MYH14;ARSB;SPTBN1;ESRRA;SMAD2;JUN;XBP1;JUND;SMAD3;BDNF;GADD45A;EEF2;NFKB1;RPS26;SP1;RPL27A;SP3;TADA3;MDM2;RPS23;MRPS15;CDKN1A;TRAM1;WDR1;RPLP0;ATP2A2;MYL6B;RPS4X;RPL7A;MED10;K…
Transcription_Factor_PPIs	2	ILF3	51/297	9.52985e-10	1.14835e-07	0	0	2.89425	60.1178	RPL4;RPL5;RPL3;RPL31;RPL8;RPL10A;ACTG1;RPS4X;RPS14;RPL7A;MAP1LC3B;RPS16;LAMP1;KIF5C;PTRF;EIF2A;GABARAPL1;SSR4;TPM4;RPS8;RPL23;RPL22;RPS6;LMO7;MRPL45;TUBA4A;EEF1A1;RCN1;RPL37A;RPL27;PABPC1;VAMP2;TRIM56;STAU1;RPL12;RPL11;RPS27L;NDRG1;GABARAP;RNF113A;RPS3;RPL13;STOM;RPL15;RPS2;RPL18;SLC12A4;FN1;RPS26;MYO1E;RPS23
Transcription_Factor_PPIs	3	ILF2	37/184	2.44319e-09	1.9627e-07	0	0	3.49563	69.3183	RPL4;RPL31;RPLP0;RPL11;NENF;RPL8;RPL10A;GABARAP;RELA;RPS4X;RPL7A;MAP1LC3B;RPS16;LAMP1;RPS3;FLNA;RPS2;RPL18;PTRF;GABARAPL1;TPM4;SSR4;RPS8;RPL23;RPS6;MYOF;FN1;SND1;NFKB2;RHOB;EEF1A1;RPS26;EEF1G;RCN1;TBC1D2;RPS23;TRIM56
Transcription_Factor_PPIs	4	NFKB1	40/254	6.43323e-07	3.87602e-05	0	0	2.59233	36.9579	SERPINA3;CEBPB;SPPL2A;CXCL1;PSEN1;RELA;PLD3;HDAC6;RELB;ACTG1;MAP1LC3B;TUBB6;PPME1;AKT3;NFKBIZ;RPS3;STAT6;MAP3K8;SPTBN1;DSP;JUN;RIPK2;IFNGR1;RPS8;PLK2;NCOA3;IL18;CFLAR;PML;NFKB2;NFKBIA;NR4A1;MYL6;TNIP1;SP1;EEF1A2;MYH9;VIM;NFKBIE;NFKBIB
Transcription_Factor_PPIs	5	ATF3	13/46	8.19155e-06	0.000379748	0	0	5.40729	63.3324	SMAD2;CEBPB;JUN;SMAD3;JUND;HDAC6;RELA;NFKB1;POLR3D;MDM2;ID3;JUNB;ATF4
Transcription_Factor_PPIs	6	ESR2	48/365	1.00117e-05	0.000379748	0	0	2.10095	24.1856	FLG;TRAM1;MRPS15;STAU1;RPLP0;WNK4;RPS27L;AP2A1;RPL10A;RPS4X;RPL7A;BAIAP2L1;RPS16;PRDX4;RPS18;MED10;RPS3;MYH14;RPS11;EIF2A;DLGAP4;SMAD2;PROSER2;RPS9;RBFOX2;GSN;SMAD3;RPL23;ACTN1;NCOA3;RPS6;SHROOM3;WIPI1;LAMB1;MRPL45;SND1;PNRC1;RPS26;MYO1D;MYL6;SP1;EEF1A2;ATG2A;MDM2;NCOA7;VIM;RBM43;NFKBIB
Transcription_Factor_PPIs	7	EP300	58/473	1.103e-05	0.000379748	0	0	1.9435	22.1849	CDKN1A;CALCOCO1;CRTC2;CITED2;TGFB1I1;CITED4;AHR;ETS2;CDH1;ZC3H12A;JUNB;SOX4;MAP2K1;NCOA3;TRAF2;FBXW2;TGFBR1;RUNX1;DDB1;ACTA2;MAF;RPL27;GAPDH;CD44;ATF4;IFNAR1;CEBPB;CEBPD;C1R;EPAS1;HDAC6;RELA;BAG6;PRDX4;SERTAD1;STAT6;SMAD2;IGBP1;STAT5B;JUN;XBP1;JUND;SMAD3;FN1;ZNF76;NAP1L1;USF2;NFKB1;PML;USF1;FOSL2;NFKB2;SMAD7;NR4A1;SP1;TADA3;SP3;MDM2
Transcription_Factor_PPIs	8	ATF2	35/237	1.34955e-05	0.00040655	0	0	2.39559	26.8621	ITGB1;APP;CEBPB;TFRC;SLC2A1;ATP2A2;RELA;HK1;PRDX5;LDHA;BASP1;PGK1;S100A11;JUN;TPI1;SMAD3;TPM4;ANXA3;ACTN1;PGAM1;ITGA2;CSNK2A2;TPM1;KRT7;EEF2;NFKB1;PML;MYL6;MARCKS;EEF1D;VIM;P4HB;ALDOA;GAPDH;CD44
Transcription_Factor_PPIs	9	ETS1	20/102	1.63276e-05	0.000437217	0	0	3.35637	36.9961	APP;STAT5B;DAXX;JUN;SMAD3;JUND;EPAS1;NCOA3;RPL13A;ETS2;NFKB1;IGF1R;RUNX1;MAF;MAPK7;PPME1;SP1;STAT6;EIF3D;PLEC
Transcription_Factor_PPIs	10	TP53	71/628	2.00661e-05	0.000483594	0	0	1.7764	19.2144	RPL5;BTG2;CDKN1A;SMG1;PHF1;TNFAIP3;SAT1;ETS2;IGF1R;TRIM8;BAIAP2L1;ZMIZ1;PPP1R13L;SOX4;DAXX;TMED9;TSC22D1;DAPK1;ANXA3;RPL23;IGFBP3;NCOA3;CSNK2A2;DAPK3;CSNK1E;SREBF2;RRM2B;RPL26;GAPDH;CEBPB;USP11;RPL11;USO1;PTGS2;ZMAT3;BAG1;TP53INP1;TCEAL1;RPS3;PCDHA4;STAT6;SMAD2;SMAD3;GADD45A;PLK2;SYVN1;TNFRSF10B;ARID3A;NAP1L1;CFLAR;EEF2;PML;NFKB2;SMAD7;NFKBIA;NR4A1;KLF6;BMP1;BRE;SP1;STK17A;TADA3;SP3;CCNG1;BHLHE40…
ARCHS4_TFs_Coexp	1	HIF1A human tf ARCHS4 coexpression	96/299	1.56417e-39	2.68256e-36	0	0	6.85157	612.211	ITGB1;SCARB1;TRAM1;CLIC4;MCFD2;TRIO;ITPRIP;CXCL8;B4GALT1;WDR1;GBE1;COL12A1;ADM;PLOD2;ECE1;PTPRK;PLOD1;AHR;LAMC1;TRAM2;CXCL2;GALNT10;LOXL2;SYDE1;GLIPR1;TUBB6;ZC3H12A;NFKBIZ;PXDC1;DENND5A;ITGAV;PTRF;ADAMTS9;IER3;IKBIP;TNFRSF12A;TPM4;RIPK2;IGFBP4;ITGA3;ACTN1;MYOF;FNDC3B;PLAUR;ACSL4;OXSR1;OSMR;DKK1;HSPG2;ADAM17;VCAN;RCN1;CCDC80;COL6A2;MYH9;FKBP9;ITGA5;MET;CD44;VCL;RAI14;PFKFB3;SEMA3C;LTBP2;PTGS2;GNS;…
ARCHS4_TFs_Coexp	2	SMAD3 human tf ARCHS4 coexpression	87/299	2.81755e-32	2.41605e-29	0	0	5.90098	428.687	ITGB1;ERRFI1;CLIC4;MCFD2;TRIO;WDR1;ITGB5;ATP2A2;ECE1;PLOD1;LAMC1;TRAM2;FGFRL1;GALNT10;LOXL2;TRIM8;NDST1;SYDE1;SEC61A1;TUBB6;BAIAP2L1;PPP6R1;TIMP2;QSOX1;TNS3;PTRF;RHBDF1;KDM2A;TNFRSF12A;TPM4;KHNYN;IGFBP4;ITGA3;ACTN1;ITGA2;FNDC3B;LMO7;OSMR;CTDNEP1;PACS1;EHBP1L1;AKT1S1;MYH9;TLN1;MET;CD44;VCL;RAI14;PLEC;ARHGEF28;UBR4;LTBP2;ITPR3;SNX33;LTBP3;THSD4;FAM129B;CYTH3;RRAS;IRAK1;DVL1;FLNA;SH3BP4;SPTBN1;BCL9L…
ARCHS4_TFs_Coexp	3	FOXC2 human tf ARCHS4 coexpression	86/299	1.6594e-31	9.48621e-29	0	0	5.80092	411.133	ITGB1;CLIC4;MCFD2;ITPRIP;CHPF;WDR1;ITGB5;TGFB1I1;SERPINE1;PLOD2;ECE1;PLOD1;LAMC1;TRAM2;FGFRL1;GALNT10;LOXL2;AKAP12;NDST1;SYDE1;SEC61A1;GLIPR1;TUBB6;TIMP2;PXDC1;ITGAV;COLGALT1;ADAMTS7;IKBIP;RHBDF1;IL11;TNFRSF12A;TPM4;IGFBP4;ITGA3;ACTN1;DAPK3;MYOF;P3H1;SLC39A13;LMO7;OSMR;HSPG2;DKK3;PROCR;CCDC80;COL4A2;COL4A1;COL6A2;MYH9;ANGPTL4;FKBP9;ITGA5;MFGE8;VCL;RAI14;AMIGO2;LTBP2;LTBP1;FSTL3;FAM129B;CYTH3;RRAS…
ARCHS4_TFs_Coexp	4	FOXL1 human tf ARCHS4 coexpression	85/299	9.60837e-31	4.11959e-28	0	0	5.70192	394.102	ITGB1;CLIC4;STEAP3;MCFD2;TRIO;CHPF;WDR1;ITGB5;TGFB1I1;COL12A1;ECE1;PTPRK;PLOD1;LAMC1;ADRA1B;TRAM2;GALNT10;LOXL2;NDST1;SYDE1;SEC61A1;TUBB6;PLAU;TIMP2;PXDC1;QSOX1;PTRF;RHBDF1;IL11;TNFRSF12A;TPM4;IGFBP4;ITGA3;ACTN1;ITGA2;DAPK3;MYOF;P3H1;LMO7;OSMR;DKK3;SFRP1;COL4A2;COL4A1;COL6A2;MYH9;ITGA5;MFGE8;MET;VCL;RAI14;PLEC;TOR4A;LRP1;LTBP2;LTBP1;THSD4;FAM129B;RRAS;CALD1;STC2;FLNA;SH3BP4;SLC12A4;SMAD3;BDNF;GAL…
ARCHS4_TFs_Coexp	5	SMAD7 human tf ARCHS4 coexpression	84/299	5.46919e-30	1.87593e-27	0	0	5.60396	377.586	CDKN1A;ITPRIP;CXCL8;WDR1;ITGB5;CTSZ;TNFAIP2;TNFAIP3;ADM;TCIRG1;CXCL3;LAMP1;FCGRT;TOM1;PXDC1;MAP3K8;JUNB;IER5;TNS3;SLC16A3;IER3;CTSB;DUSP5;KDM2A;KHNYN;IFNGR2;PLAUR;AMPD3;ARL4C;TBC1D2;WDR81;MYH9;ITGA5;TLN1;SGK1;GRAMD1A;GRN;PDXK;CEBPB;PFKFB3;AP5Z1;SLC43A2;LRP1;SRF;PDGFB;FURIN;PTGS2;RELA;FAM129B;RELB;SBNO2;DRAM1;TMEM127;IRAK2;PSAP;FLNA;MGAT1;BMF;RELT;MCL1;JUND;SMAD3;LHFPL2;USF2;NFKB1;FOSL2;NFKB2;TPCN…
ARCHS4_TFs_Coexp	6	TEAD3 human tf ARCHS4 coexpression	82/299	1.68266e-28	3.2064e-26	0	0	5.41109	346.05	ITGB1;PTPRU;COL18A1;CLIC4;CHPF;ITGB5;KDELR1;TGFB1I1;COL12A1;ATP2A2;PTPRK;PLOD1;LAMC1;TRAM2;FGFRL1;PTPRF;LOXL2;NDST1;SYDE1;SEC61A1;TUBB6;SIX5;PPP1R13L;TIMP2;PXDC1;QSOX1;PTRF;DLGAP4;PHLDA3;RHBDF1;TNFRSF12A;TPM4;IGFBP4;ACTN1;DAPK3;MYOF;OSMR;SFRP1;COL4A2;COL6A2;AKT1S1;MYH9;MFGE8;VCL;RAI14;PLEC;LAMA5;LRP1;NXN;SRF;LTBP2;SNX33;LTBP1;FAM129B;FAM83H;CYTH3;FAM83G;RRAS;CALD1;STC2;MICALL1;DVL1;FLNA;SH3BP4;EP…
ARCHS4_TFs_Coexp	7	NPAS2 human tf ARCHS4 coexpression	82/299	1.68266e-28	3.2064e-26	0	0	5.41109	346.05	ITGB1;APP;ERRFI1;SERPINA3;SCARB1;MCFD2;CNTNAP1;SERPINE2;CHPF;ITGB5;PLOD2;ECE1;PTPRK;VLDLR;PLOD1;LAMC1;SHB;ADRA1B;CLDN1;TRAM2;PTPRF;LOXL2;FOXQ1;NRBP2;SYDE1;BAIAP2L1;PPP1R13L;OPA3;PDK4;PMEPA1;DLGAP4;PHLDA3;TGM2;IGFBP1;MBNL2;TNFRSF12A;IGFBP4;ITGA3;ACTN1;ITGA2;RIPK4;MYOF;FNDC3B;C15ORF52;LMO7;OSMR;HSPG2;TANC2;ATRN;CDCP1;KCNMA1;KIFC3;MET;PLBD2;PLEC;ITIH5;LAMA5;ARHGEF28;WNK4;ITPR3;SNX33;LTBP3;SEZ6L2;THS…
ARCHS4_TFs_Coexp	8	FOSL1 human tf ARCHS4 coexpression	82/299	1.68266e-28	3.2064e-26	0	0	5.41109	346.05	ITGB1;ERRFI1;STEAP3;MCFD2;SERPINE2;WDR1;ITGB5;PRKCSH;TGFB1I1;PLOD1;SHB;ADRA1B;TRAM2;FGFRL1;LOXL2;NDST1;MYDGF;SYDE1;SEC61A1;TUBB6;UCN2;PLAU;PHLDA1;SLC16A3;PTRF;IER3;TGM2;TMED9;TNFRSF12A;TPM4;IGFBP4;ITGA3;ACTN1;ITGA2;MYOF;SLC39A13;OSMR;DKK1;CDCP1;AKT1S1;CDC42EP2;PLIN3;MYH9;KIFC3;ITGA5;MET;GAPDH;VCL;PLEC;TOR4A;KRT81;ARHGEF28;ITPR3;PTTG1IP;ARNTL2;FAM129B;FAM83G;LDHA;RRAS;IRAK1;DVL1;FLNA;CD59;LDLR;BCL…
ARCHS4_TFs_Coexp	9	AHR human tf ARCHS4 coexpression	82/299	1.68266e-28	3.2064e-26	0	0	5.41109	346.05	ITGB1;TRAM1;ITPRIP;CXCL8;WDR1;TNFAIP3;PTPRJ;CXCL2;CTSS;ETS2;GLIPR1;LAMP1;ZC3H12A;NFKBIZ;DENND5A;MAP3K8;ITGAV;LGALS8;TNS3;IER3;JAK1;KDM2A;TPM4;KHNYN;RIPK2;IFNGR1;MYOF;FNDC3B;PLAUR;ACSL4;LMO7;OSMR;SERPINB8;RUNX1;TMBIM1;MYH9;SMCR8;ITGA5;TLN1;SGK1;MET;KDM7A;PPP1R15A;GRN;CEBPB;PFKFB3;H6PD;LRP1;EPAS1;ZBTB1;FURIN;PTGS2;GNS;FAM129B;APOL6;DRAM1;CHST11;TMEM127;IRAK2;PSAP;PLCG2;FLNA;STOM;STAT6;MGAT1;ST3GAL1…
ARCHS4_TFs_Coexp	10	PPARD human tf ARCHS4 coexpression	81/299	9.09269e-28	1.2995e-25	0	0	5.31616	331.01	WDR1;CTSZ;TCIRG1;CXCL3;FGFRL1;NDST1;SEC61A1;LAMP1;FCGRT;PPP6R1;ZC3H12A;TIMP2;TOM1;EFHD2;PXDC1;CIC;TNS3;SLC16A3;IER3;CTSB;ACTN1;VPS37C;PLAUR;SLC39A13;TBC1D2;WDR81;PACS1;EHBP1L1;TMBIM1;AKT1S1;MYH9;ITGA5;TLN1;PLEC;TOR4A;GRAMD1A;GRN;PDXK;CEBPB;TTYH3;PFKFB3;AP5Z1;SLC43A2;LRP1;FURIN;RELA;PLD3;FAM129B;RELB;PLD2;SBNO2;RRAS;TMEM127;MICALL1;PSAP;DVL1;ZSWIM8;FLNA;STAT6;MGAT1;RALGDS;FBRS;BCL9L;MICAL2;USF2;FO…
MSigDB_Hallmark_2020	1	TNF-alpha Signaling via NF-kB	81/200	4.26258e-42	1.04433e-40	0	0	9.79121	932.698	BTG2;CDKN1A;TNFAIP8;BTG1;B4GALT1;SERPINE1;TNFAIP2;TNFAIP3;IRS2;CXCL1;CXCL3;SAT1;CXCL2;ETS2;PLAU;KYNU;ZC3H12A;PDE4B;PMEPA1;MAP3K8;DENND5A;JUNB;IER5;PHLDA1;IER3;KDM6B;DUSP5;TSC22D1;RIPK2;DDX58;IFNGR2;IL18;PLAUR;TAP1;SERPINB8;RHOB;PLPP3;SGK1;CD44;BIRC3;PPP1R15A;CEBPB;PFKFB3;CEBPD;PTGS2;RELA;RELB;DRAM1;CCL2;LDLR;MCL1;ABCA1;JUN;JAG1;SMAD3;LAMB3;GADD45A;PLK2;TNFRSF9;GFPT2;LIF;CFLAR;SOD2;NFKB1;PNRC1;FOS…
MSigDB_Hallmark_2020	2	Hypoxia	81/200	4.26258e-42	1.04433e-40	0	0	9.79121	932.698	ERO1A;ERRFI1;GPI;SCARB1;CDKN1A;BTG1;CITED2;ZNF292;GBE1;SERPINE1;HEXA;SLC2A1;TNFAIP3;ADM;IRS2;VLDLR;ENO2;HK1;AKAP12;NDST1;GYS1;DPYSL4;FAM162A;PDK3;PPFIA4;PDK1;IER3;TGM2;IGFBP1;BNIP3L;TPI1;IGFBP3;PLAUR;AMPD3;JMJD6;PPP1R3C;DDIT4;MYH9;ALDOC;PLIN2;ANGPTL4;ALDOA;GAPDH;CHST2;TMEM45A;PPP1R15A;KDM3A;PFKFB3;PDGFB;STC1;AK4;NDRG1;EGFR;LDHA;PRDX5;UGP2;STC2;MXI1;PGK1;ANKZF1;CA12;JUN;TPBG;KLHL24;CP;PNRC1;FOSL2;…
MSigDB_Hallmark_2020	3	Epithelial Mesenchymal Transition	67/200	3.95224e-29	6.45532e-28	0	0	7.16299	468.464	ITGB1;CXCL8;SERPINE2;ITGB5;WIPF1;SERPINE1;COL12A1;TNFAIP3;PLOD2;LAMC2;CXCL1;PLOD1;LAMC1;ENO2;SAT1;LOXL2;GJA1;GLIPR1;CDH2;BASP1;PMEPA1;QSOX1;ITGAV;TIMP1;COLGALT1;TGM2;TNFRSF12A;TPM4;IGFBP4;IGFBP3;ITGA2;TPM1;APLP1;PLAUR;P3H1;DKK1;RHOB;ACTA2;SFRP1;VCAN;COL4A2;COL4A1;COL6A2;ITGA5;CD44;LRP1;LAMA3;FSTL3;CALD1;FLNA;SPOCK1;CD59;SLIT3;IL32;JUN;GADD45A;BDNF;TFPI2;FN1;VEGFC;VEGFA;DAB2;BMP1;COL5A1;COL7A1;TGF…
MSigDB_Hallmark_2020	4	Glycolysis	56/200	2.60055e-20	3.18567e-19	0	0	5.48001	247.127	ERO1A;B4GALT1;GAL3ST1;CHPF;CITED2;ZNF292;MPI;PLOD2;IRS2;VLDLR;PYGL;PLOD1;ENO2;GYS1;DPYSL4;FAM162A;PDK3;QSOX1;PGLS;PPFIA4;SLC16A3;IER3;TPI1;CHPF2;PGAM1;IGFBP3;VCAN;DDIT4;RBCK1;ANGPTL4;ALDOA;MET;CHST2;CD44;DSC2;STC1;AK4;EGFR;LDHA;UGP2;STC2;MXI1;PGK1;BPNT1;ANKZF1;EGLN3;TPBG;SPAG4;VEGFA;P4HA1;COL5A1;P4HA2;TGFBI;AGRN;PAM;PFKP
MSigDB_Hallmark_2020	5	p53 Pathway	52/200	1.99419e-17	1.95431e-16	0	0	4.93494	189.767	CYFIP2;APP;CDKN1A;BTG2;STEAP3;BTG1;SAT1;SEC61A1;FAM162A;SESN1;FDXR;RACK1;IER5;POLH;IER3;RPS12;PHLDA3;TSC22D1;APAF1;RHBDF2;TAP1;AEN;PRKAB1;PROCR;RAP2B;DDIT4;ISCU;PPP1R15A;RETSAT;RPS27L;XPC;NDRG1;ZFP36L1;DRAM1;IRAK1;RAB40C;ZMAT3;STOM;EPS8L2;RPL18;RALGDS;JUN;GADD45A;PLK2;LIF;BMP2;SP1;CCNG1;MDM2;PLXNB2;BAX;MXD4
MSigDB_Hallmark_2020	6	Apoptosis	40/161	5.03995e-13	4.11596e-12	0	0	4.60794	130.479	APP;CDKN1A;BTG2;RETSAT;NEDD9;PSEN1;ENO2;SAT1;RELA;FDXR;TIMP2;SC5D;BMF;TIMP1;IER3;MCL1;BNIP3L;JUN;TGFB2;GPX1;GSN;TNFRSF12A;GPX4;GADD45A;GPX3;IFNGR1;IL18;PPP2R5B;TAP1;CFLAR;SOD2;IGF2R;EREG;SMAD7;RHOB;BMP2;BAX;CD44;BCL2L1;BIRC3
MSigDB_Hallmark_2020	7	mTORC1 Signaling	41/200	1.82347e-10	1.27643e-09	0	0	3.58966	80.4985	ERO1A;PPP1R15A;GPI;CDKN1A;BTG2;TFRC;GBE1;USO1;SLC2A1;STC1;ATP2A2;PLOD2;AK4;VLDLR;ADIPOR2;LDHA;FDXR;PGK1;SC5D;LDLR;SEC11A;PDK1;CYB5B;XBP1;EGLN3;TPI1;EDEM1;TUBA4A;MLLT11;SQLE;SLC7A5;UFM1;PFKL;P4HA1;DDIT4;CCNG1;BHLHE40;DHCR7;ALDOA;GAPDH;NFKBIB
MSigDB_Hallmark_2020	8	IL-2/STAT5 Signaling	39/199	1.97839e-09	1.21176e-08	0	0	3.38792	67.8973	ITIH5;BMPR2;CTSZ;FURIN;AHR;NDRG1;IGF1R;SOCS2;NFKBIZ;DENND5A;MAP3K8;SLC39A8;ITGAV;PHLDA1;TGM2;GABARAPL1;XBP1;GPX4;IFNGR1;NCOA3;TNFRSF9;APLP1;LIF;DHRS3;IGF2R;RHOB;ADAM19;MYO1E;BMP2;KLF6;CDCP1;P4HA1;SYT11;BHLHE40;MAFF;PLIN2;CD44;BCL2L1;PLEC
MSigDB_Hallmark_2020	9	Inflammatory Response	39/200	2.29836e-09	1.25133e-08	0	0	3.3667	66.9672	CDKN1A;BTG2;CXCL8;SERPINE1;EBI3;ATP2A2;ADM;AHR;PSEN1;RELA;SLC7A2;IRAK2;PDE4B;CCL2;TIMP1;LDLR;CD55;ABCA1;GABBR1;RIPK2;IFNGR2;TNFRSF9;TPBG;SLC11A2;LIF;IL18;PLAUR;NMI;OSMR;NFKB1;EREG;TAPBP;NFKBIA;KLF6;SELENOS;ITGA5;MET;CHST2;IFNAR1
MSigDB_Hallmark_2020	10	Estrogen Response Early	35/200	2.48891e-07	1.10869e-06	0	0	2.93867	44.6861	SCARB1;B4GALT1;MAST4;WWC1;SLC2A1;NADSYN1;CELSR1;TMEM164;SLC7A2;THSD4;IGF1R;SEC14L2;GJA1;CYP26B1;ABLIM1;STC2;ALDH3B1;BAG1;TGM2;CA12;SVIL;XBP1;KDM4B;MREG;SLC37A1;IGFBP4;TPBG;MYOF;DHRS3;SLC7A5;KRT15;BHLHE40;DHCR7;CD44;PTGES
Elsevier_Pathway_Collection	1	Proteins with Altered Expression in Cancer Metabolic Reprogramming	25/85	2.44313e-10	2.03748e-07	0	0	5.76198	127.527	GPI;CEBPB;CXCL8;PFKFB3;SLC2A1;ENO2;EGFR;RELA;HK1;MAP1LC3B;LDHA;PGK1;PDK3;SLC16A3;SLC16A4;PDK1;TGFB2;PGAM1;SREBF2;VEGFA;SLC7A5;ALDOA;GAPDH;CD44;PNPLA2
Elsevier_Pathway_Collection	2	Glycolysis Activation in Cancer (Warburg Effect)	17/40	2.79107e-10	2.03748e-07	0	0	10.181	223.975	ARRDC4;GPI;TIGAR;PFKFB3;TPI1;PGAM1;SLC2A1;ENO2;RELA;HK1;LDHA;PGK1;PDK3;ALDOA;GAPDH;CD44;PDK1
Elsevier_Pathway_Collection	3	Metastatic Colorectal Cancer	30/121	4.26935e-10	2.07775e-07	0	0	4.56832	98.5588	CDKN1A;CXCL8;PTGS2;EGFR;IGF1R;CDH1;DVL1;RALGDS;POLH;JAK1;SMAD2;TGFB2;MAP2K2;SMAD3;MMP7;APAF1;DAPK1;IFNGR1;IFNGR2;FN1;VEGFC;CSNK1E;CFLAR;TGFBR1;VEGFA;NFKBIA;MDM2;BAX;MET;BCL2L1
Elsevier_Pathway_Collection	4	Hepatocellular Carcinoma	26/112	2.68387e-08	9.79612e-06	0	0	4.17804	72.8375	CDKN1A;PDGFB;EGFR;IGF1R;PDGFD;DVL1;JAK1;SMAD2;MAP2K1;JUN;MAP2K2;JAG1;SMAD3;APAF1;VEGFC;NRG1;TGFBR1;VEGFA;ADAM17;KLF6;SP1;TADA3;MDM2;BAX;MET;BCL2L1
Elsevier_Pathway_Collection	5	Proteins Involved in Breast Cancer Related to NOTCH Signaling Pathway	13/31	4.36554e-08	1.27474e-05	0	0	9.92136	168.137	SMAD2;JUN;JAG1;MMP7;SMAD3;EGFR;VEGFA;NFKBIA;ADAM17;CDH1;SP1;SGK1;CTSB
Elsevier_Pathway_Collection	6	Proteins Involved in Glioma	45/290	2.02583e-07	4.57139e-05	0	0	2.55269	39.3423	APP;COL18A1;CDKN1A;DOCK4;CEBPB;CXCL8;TFRC;PDGFB;ADM;AHR;PSEN1;PTGS2;NDRG1;EGFR;IGF1R;GJA1;RASSF1;GLIPR1;RRAS;PLAU;BAG1;CCL2;CTSB;TGFB2;TNFRSF12A;TFPI2;FN1;LIF;IL18;PLAUR;NRG1;L1CAM;DKK1;DKK3;VEGFA;EFNA1;SLC7A5;BMP2;VCAN;MDM2;BAX;ITGA5;CD46;MET;CD44
Elsevier_Pathway_Collection	7	Breast Cancer	24/108	2.19176e-07	4.57139e-05	0	0	3.94303	60.46	SMAD2;MAP2K1;JUN;MAP2K2;JAG1;SMAD3;APAF1;TRADD;TNFRSF10B;VEGFC;NRG1;TRAF2;TGFBR1;EGFR;VEGFA;NFKBIA;ADAM17;SP1;DVL1;TADA3;MDM2;BAX;BCL2L1;JAK1
Elsevier_Pathway_Collection	8	Pancreatic Ductal Carcinoma	25/117	2.7492e-07	5.01729e-05	0	0	3.75134	56.6706	CDKN1A;EGFR;IGF1R;DVL1;JAK1;SMAD2;DAXX;MAP2K1;JUN;TGFB2;MAP2K2;JAG1;SMAD3;APAF1;VEGFC;NRG1;TGFBR1;VEGFA;ADAM17;SP1;TADA3;MDM2;BAX;MET;BCL2L1
Elsevier_Pathway_Collection	9	ER Stress (Unfolded Protein Response)	12/31	4.15774e-07	6.08513e-05	0	0	8.66931	127.379	PPP1R15A;ERN1;CEBPB;XBP1;APAF1;EDEM1;BAG1;EDEM2;BAX;TRAF2;AHR;ATF4
Elsevier_Pathway_Collection	10	Growth Factor Signaling in Hepatocellular Carcinoma	20/82	4.53587e-07	6.08513e-05	0	0	4.44386	64.9074	SMAD2;MAP2K1;JUN;MAP2K2;SMAD3;APAF1;PDGFB;VEGFC;NRG1;TGFBR1;EGFR;IGF1R;VEGFA;SP1;PDGFD;MDM2;BAX;MET;JAK1;BCL2L1
WikiPathway_2021_Human	1	Cytoplasmic Ribosomal Proteins WP477	40/89	1.82871e-23	9.80186e-21	0	0	11.423	598.063	RPL4;RPL5;RPL3;RPL31;RPLP1;RPL12;RPLP0;RPL11;RPL10A;RPL8;RPS4X;RPS15;RPL7A;RPS14;RPS16;RPS19;RPS18;RPS3;RPLP2;RPL13;RPL37;RPS2;RPL15;RPS11;RPL18;RPS12;RPS9;RPS8;RPL23;RPS5;RPS6;RPL22;RPL13A;RPS26;RPL27A;RPL37A;RPL27;RPL26;RPL28;RPS23
WikiPathway_2021_Human	2	p53 transcriptional gene network WP4963	26/67	7.18987e-14	1.92689e-11	0	0	8.78496	265.864	BTG2;CDKN1A;SERPINE1;SLC2A1;XPC;SAT1;BBC3;DRAM1;ZMAT3;SESN1;SESN2;TP53INP1;CCL2;POLH;TIGAR;GPX1;APAF1;GADD45A;LIF;PRKAB1;PML;TNFRSF10D;RRM2B;CCNG1;BAX;ULK1
WikiPathway_2021_Human	3	VEGFA-VEGFR2 Signaling Pathway WP3888	73/432	5.11686e-13	9.14212e-11	0	0	2.86925	81.2029	ITGB1;RPL5;NRP2;CXCL8;ITGB5;KCNC3;PTPRJ;AP2A1;SHB;RPL10A;ACTG1;GJA1;PLAU;RACK1;RPLP2;ITGAV;EPHB2;RPS11;IER5;ADAMTS9;EIF2A;ACOT9;DUSP5;MAP2K1;MAP2K2;GPX1;SSR4;IGFBP3;RPS6;PLAUR;RPL13A;DKK1;SND1;ERN1;RCN1;AKT1S1;MYH9;RPL27;RPL26;PABPC1;ALDOA;GAPDH;VCL;ATF4;CASC10;SRF;PTGS2;NDRG1;RELA;LDHA;PGK1;CCL2;DNAJB9;STAT6;JUN;JAG1;FN1;MICAL2;NAP1L1;SOD2;NFKB1;VEGFA;NFKBIA;NR4A1;BMP2;P4HA2;TAOK2;MDM2;EIF3H;TPP…
WikiPathway_2021_Human	4	Focal Adhesion-PI3K-Akt-mTOR-signaling pathway WP3932	54/303	7.32595e-11	9.81677e-09	0	0	3.034	70.8045	ITGB1;CDKN1A;CRTC2;ITGB5;SLC2A1;IRS2;LAMC2;LAMC1;IGF1R;GYS1;AKT3;ITGAV;JAK1;MAP2K1;MAP2K2;ITGA3;ITGA2;RPS6;PPP2R5B;OSMR;TBC1D1;COL4A2;COL4A1;COL6A2;DDIT4;AKT1S1;ULK1;ITGA5;MET;ATF4;IFNAR1;LAMA5;PFKFB4;PFKFB3;EPAS1;LAMA3;PDGFB;EGFR;GNG4;PPP2R3C;PDGFD;EIF4B;LAMB3;LAMB2;INSR;FN1;VEGFC;LAMB1;GNG11;RAB11B;VEGFA;EFNA1;COL5A1;MDM2
WikiPathway_2021_Human	5	Small cell lung cancer WP4658	27/96	1.46473e-10	1.57019e-08	0	0	5.41669	122.657	ITGB1;LAMA5;CDKN1A;LAMA3;LAMC2;LAMC1;PTGS2;RELA;AKT3;ITGAV;APAF1;LAMB3;ITGA3;LAMB2;GADD45A;ITGA2;FN1;TRAF2;LAMB1;NFKB1;NFKBIA;COL4A2;COL4A1;BAX;BIRC3;BCL2L1;NFKBIB
WikiPathway_2021_Human	6	Photodynamic therapy-induced HIF-1 survival signaling WP3614	16/37	6.85718e-10	6.12574e-08	0	0	10.488	221.303	IGFBP1;EGLN1;BNIP3L;IGFBP3;BNIP3;SERPINE1;SLC2A1;PTGS2;HK1;VEGFA;LDHA;PFKL;PGK1;BAX;MCL1;BCL2L1
WikiPathway_2021_Human	7	Selenium Micronutrient Network WP15	23/89	1.96834e-08	1.50719e-06	0	0	4.81039	85.353	ABCA1;SERPINA3;SCARB1;GPX1;GPX4;GPX3;INSR;SERPINE1;MTHFR;PTGS2;SOD2;RELA;NFKB1;NFKB2;SELENOM;PRDX5;PRDX4;SELENOS;KYNU;CCL2;GGT1;XDH;LDLR
WikiPathway_2021_Human	8	Cori Cycle WP1946	10/17	2.70733e-08	1.57629e-06	0	0	19.5929	341.401	GPI;LDHA;TPI1;PGAM1;SLC2A1;PGK1;ALDOA;GAPDH;PFKP;HK1
WikiPathway_2021_Human	9	Senescence and Autophagy in Cancer WP615	25/105	2.88565e-08	1.57629e-06	0	0	4.31683	74.9441	CDKN1A;CEBPB;CXCL8;SERPINE1;CXCL1;AMBRA1;GABARAP;IGF1R;MAP1LC3B;LAMP1;PLAU;SLC39A1;GABARAPL1;MAP2K1;JUN;SMAD3;GSN;IGFBP3;FN1;ATG13;BMP2;AKT1S1;MDM2;ULK1;CD44
WikiPathway_2021_Human	10	IL-18 signaling pathway WP4754	45/272	2.94083e-08	1.57629e-06	0	0	2.7578	47.8257	BTG2;GRN;CEBPB;CXCL8;TNFAIP2;TNFAIP3;PTGS2;PLD1;CXCL3;CLDN1;CXCL2;RELA;TMEM165;IRAK1;PPP1R13L;ZC3H12A;NFKBIZ;CCL2;TIMP1;RPS11;B2M;IER3;TGM2;ZNF143;JUN;FN1;IL18;BPGM;CFLAR;EEF2;NFKB1;VEGFA;NFKB2;NFKBIA;ACTA2;NR4A1;BMP2;CCDC9;SP1;ZNF219;BAX;KIFC3;NFKBIE;BCL2L1;BIRC3
KEGG_2021_Human	1	Coronavirus disease	59/232	4.345e-19	1.31219e-16	0	0	4.80922	203.334	RPL4;RPL5;RPL3;CXCL8;RPL31;RPLP1;RPLP0;RPL8;RPL10A;RPS15;RPS4X;RPS14;RPL7A;RPS16;RPS19;RPS18;RPLP2;RPL37;RPS11;RPS12;JAK1;RPS9;RPS8;DDX58;RPL23;RPS5;RPL22;RPS6;RPL13A;ADAM17;RPL37A;RPL27;RPL26;RPL28;CFB;IFNAR1;C1S;C1R;RPL12;RPL11;RPS27L;EGFR;RELA;C3;IRAK1;PLCG2;RPS3;RPL13;CCL2;RPL15;RPS2;RPL18;JUN;NFKB1;RPS26;NFKBIA;RPL27A;RPS23;NFKBIB
KEGG_2021_Human	2	Ribosome	42/158	1.0543e-14	1.592e-12	0	0	5.05586	162.714	RPL4;RPL5;MRPS15;RPL3;RPL31;RPLP1;RPL12;RPLP0;RPL11;RPS27L;RPL10A;RPL8;RPS15;RPS4X;RPS14;RPL7A;RPS16;RPS19;RPS18;RPS3;RPLP2;RPL13;RPL37;RPL15;RPS2;RPS11;RPL18;RPS12;RPS9;RPS8;RPL23;RPS5;RPL22;RPS6;RPL13A;RPS26;RPL27A;RPL37A;RPL27;RPL26;RPL28;RPS23
KEGG_2021_Human	3	HIF-1 signaling pathway	33/109	1.35382e-13	1.36285e-11	0	0	6.03536	178.832	CDKN1A;PFKFB3;TFRC;SERPINE1;SLC2A1;ENO2;EGFR;RELA;IGF1R;HK1;LDHA;AKT3;PGK1;PLCG2;ELOB;TIMP1;PDK1;EGLN1;MAP2K1;EGLN3;MAP2K2;IFNGR1;INSR;IFNGR2;RPS6;NFKB1;VEGFA;PFKL;HKDC1;ALDOC;ALDOA;GAPDH;PFKP
KEGG_2021_Human	4	Small cell lung cancer	26/92	2.84693e-10	2.14944e-08	0	0	5.44998	119.789	ITGB1;LAMA5;CDKN1A;LAMA3;LAMC2;LAMC1;PTGS2;RELA;AKT3;ITGAV;APAF1;LAMB3;ITGA3;GADD45A;LAMB2;ITGA2;FN1;TRAF2;LAMB1;NFKB1;NFKBIA;COL4A2;COL4A1;BAX;BIRC3;BCL2L1
KEGG_2021_Human	5	Lysosome	31/128	4.12224e-10	2.48984e-08	0	0	4.43048	95.7403	CTSZ;HEXA;GBA;TCIRG1;NAGPA;LIPA;GNS;CTSS;CLN3;LAMP1;SMPD1;PSAP;ATP6V1H;ARSB;ATP6V0A1;CTSB;CTSA;ARSA;HGSNAT;ATP6AP1;SORT1;SLC11A2;AP3B2;IGF2R;SUMF1;GNPTG;NPC1;MAN2B1;TPP1;CD68;ATP6V0C
KEGG_2021_Human	6	Pathways in cancer	76/531	6.48994e-10	3.2666e-08	0	0	2.34997	49.715	ITGB1;CDKN1A;CXCL8;SLC2A1;LAMC2;LAMC1;BBC3;IGF1R;RASSF1;CDH1;AKT3;ELOB;ITGAV;JAK1;APC2;MAP2K1;MAP2K2;APAF1;DAPK1;IFNGR1;ITGA3;IFNGR2;ITGA2;NCOA3;DAPK3;NCOA4;TRAF2;TGFBR1;RUNX1;COL4A2;COL4A1;MET;IFNAR1;BIRC3;LAMA5;EPAS1;LAMA3;PDGFB;PTGS2;PLD1;EGFR;RELA;PLD2;GNG4;DVL1;PLCG2;STAT6;RALGDS;EGLN1;SMAD2;STAT5B;ARNT2;JUN;EGLN3;TGFB2;JAG1;SMAD3;LAMB3;GADD45A;LAMB2;WNT7B;FN1;VEGFC;LAMB1;GNG11;NFKB1;PML;NFK…
KEGG_2021_Human	7	Autophagy	30/137	1.00183e-08	4.32217e-07	0	0	3.88186	71.4994	IRS2;AMBRA1;ZFYVE1;GABARAP;IGF1R;LAMP1;RRAS;TP53INP2;AKT3;CTSB;IGBP1;GABARAPL1;MAP2K1;MAP2K2;DAPK1;BNIP3;ATG9A;DAPK3;RAB39B;WIPI1;CFLAR;ATG13;ERN1;RRAGA;DDIT4;AKT1S1;ATG2A;ULK1;SMCR8;BCL2L1
KEGG_2021_Human	8	Human papillomavirus infection	51/331	4.01381e-08	1.51521e-06	0	0	2.53811	43.2263	ITGB1;CDKN1A;ITGB5;TRADD;LAMC2;LAMC1;TCIRG1;AKT3;ITGAV;JAK1;APC2;MAP2K1;MAP2K2;ATP6AP1;ITGA3;ITGA2;HLA-B;PPP2R5B;HLA-C;HLA-A;HLA-E;COL4A2;COL4A1;PARD3;COL6A2;MAML3;ITGA5;ATP6V0C;IFNAR1;LAMA5;LAMA3;UBR4;PSEN1;PTGS2;EGFR;RELA;PPP2R3C;DVL1;ATP6V1H;ATP6V0A1;JAG1;LAMB3;LAMB2;WNT7B;FN1;LAMB1;NFKB1;VEGFA;TADA3;MDM2;BAX
KEGG_2021_Human	9	PI3K-Akt signaling pathway	53/354	5.78854e-08	1.94238e-06	0	0	2.45454	40.9044	ITGB1;CDKN1A;CRTC2;ITGB5;LAMC2;LAMC1;IGF1R;GYS1;AKT3;ITGAV;JAK1;MAP2K1;MAP2K2;ITGA3;ITGA2;RPS6;PPP2R5B;OSMR;EREG;COL4A2;COL4A1;COL6A2;DDIT4;ITGA5;SGK1;MET;ATF4;IFNAR1;LAMA5;LAMA3;PDGFB;EGFR;RELA;GNG4;PPP2R3C;PDGFD;EIF4B;MCL1;LAMB3;BDNF;LAMB2;INSR;FN1;VEGFC;LAMB1;GNG11;NFKB1;VEGFA;EFNA1;NR4A1;MDM2;GNB5;BCL2L1
KEGG_2021_Human	10	NF-kappa B signaling pathway	24/104	1.0286e-07	3.10638e-06	0	0	4.14107	66.6294	EDARADD;CXCL8;GADD45A;DDX58;TRADD;CSNK2A2;TNFAIP3;CXCL1;TRAF2;CFLAR;CXCL3;PTGS2;CXCL2;NFKB1;EDA2R;RELA;NFKB2;RELB;NFKBIA;IRAK1;PLAU;PLCG2;BCL2L1;BIRC3
Panther_2016	1	Glycolysis Homo sapiens P00024	10/17	2.70733e-08	2.40952e-06	0	0	19.5929	341.401	GPI;PFKL;TPI1;HKDC1;PGK1;BPGM;ENO2;ALDOA;GAPDH;HK1
Panther_2016	2	Integrin signalling pathway Homo sapiens P00034	30/156	2.17558e-07	9.68132e-06	0	0	3.29312	50.5191	ITGB1;LAMA5;ITGAM;ITGB5;COL12A1;LAMA3;LAMC1;ACTG1;RRAS;FLNA;ITGAV;MAP2K1;MAP2K2;LAMB3;ITGA3;LAMB2;ACTN1;ITGA2;FN1;LAMB1;ARHGAP26;RHOB;RAP2B;COL4A2;COL5A1;COL4A1;COL6A2;ITGA5;TLN1;VCL
Panther_2016	3	Apoptosis signaling pathway Homo sapiens P00006	21/102	4.53528e-06	0.000134547	0	0	3.57054	43.9306	DAXX;JUN;APAF1;TRADD;TNFRSF10B;TRAF2;HSPA2;CFLAR;IGF2R;NFKB1;RELA;TNFRSF10D;NFKB2;RELB;NFKBIA;AKT3;BAX;ATF4;MCL1;BCL2L1;BIRC3
Panther_2016	4	CCKR signaling map ST Homo sapiens P06959	28/165	7.07458e-06	0.000157409	0	0	2.8209	33.453	ITGB1;CXCL8;ARHGEF28;SRF;SERPINE1;CXCL1;PTGS2;CXCL2;MAPK7;CDH1;PLAU;ITGAV;IER3;MCL1;MAP2K1;JUN;MAP2K2;MMP7;RPS6;TPCN1;NFKBIA;NR4A1;SP1;SP3;AKT1S1;BAX;BCL2L1;BIRC3
Panther_2016	5	Toll receptor signaling pathway Homo sapiens P00054	12/49	8.60116e-05	0.00153101	0	0	4.4475	41.6332	NFKBIA;MAP2K1;JUN;MAP2K2;IRAK1;IL18;TNFAIP3;MAP3K8;PTGS2;NFKBIE;RELA;NFKB2
Panther_2016	6	TGF-beta signaling pathway Homo sapiens P00052	16/88	0.000279469	0.00414545	0	0	3.05062	24.9621	SMAD2;TGFB2;JUN;BMPR2;SMAD3;JUND;CITED2;ACVR2B;TGFBR1;BMP6;SMAD7;BMP2;BMP1;RRAS;TLL1;JUNB
Panther_2016	7	Cholesterol biosynthesis Homo sapiens P00014	5/11	0.000484423	0.00615909	0	0	11.3879	86.9185	FDPS;SQLE;GGPS1;MVD;LSS
Panther_2016	8	Angiogenesis Homo sapiens P00005	21/142	0.000663203	0.00737813	0	0	2.38504	17.4548	APC2;MAP2K1;JUN;MAP2K2;JAG1;SPHK2;WNT7B;PLA2G4C;PDGFB;PLD1;PLD2;RHOB;VEGFA;SFRP1;PTPRB;PDGFD;AKT3;DVL1;PLCG2;EPHB2;JAK1
Panther_2016	9	p53 pathway Homo sapiens P00059	13/71	0.000946665	0.00936146	0	0	3.07243	21.392	CDKN1A;APAF1;GADD45A;IGFBP3;SERPINE1;TNFRSF10B;TRAF2;PML;ZMAT3;AKT3;CCNG1;MDM2;BAX
Panther_2016	10	Fructose galactose metabolism Homo sapiens P02744	4/10	0.00327595	0.029156	0	0	9.10362	52.0831	HKDC1;ALDOC;ALDOA;HK1
Reactome_2016	1	Eukaryotic Translation Elongation Homo sapiens R-HSA-156842	45/89	5.17455e-29	5.7748e-26	0	0	14.3692	935.884	RPL4;RPL5;RPL3;RPL31;RPLP1;RPL12;RPLP0;RPL11;RPL10A;RPL8;RPS4X;RPS15;RPL7A;RPS14;RPS16;RPS19;RPS18;RPS3;RPLP2;RPL13;RPL37;RPL15;RPS2;RPS11;RPL18;RPS12;RPS9;RPS8;RPL23;RPS5;RPL22;RPS6;RPL13A;EEF2;EEF1A1;EEF1G;RPS26;EEF1D;RPL27A;EEF1A2;RPL37A;RPL27;RPL26;RPL28;RPS23
Reactome_2016	2	Translation Homo sapiens R-HSA-72766	56/151	4.07381e-27	2.27319e-24	0	0	8.32856	506.087	RPL4;RPL5;TRAM1;RPL3;RPL31;RPLP1;RPLP0;RPL8;RPL10A;RPS15;RPS4X;RPS14;SEC61A1;RPL7A;RPS16;RPS19;RPS18;RPLP2;RPL37;RPS11;RPS12;RPS9;SSR4;RPS8;RPL23;RPS5;SSR2;RPL22;RPS6;RPL13A;EEF1A1;EEF1G;EEF1D;EEF1A2;RPL37A;RPL27;RPL26;PABPC1;RPL28;RPL12;RPL11;RPS3;RPL13;RPL15;RPS2;RPL18;SEC11A;EIF4B;EEF2;RPS26;EIF2S3;EIF3L;RPL27A;EIF3H;EIF3D;RPS23
Reactome_2016	3	Peptide chain elongation Homo sapiens R-HSA-156902	42/84	6.53257e-27	2.43012e-24	0	0	14.0196	845.284	RPL4;RPL5;RPL3;RPL31;RPLP1;RPL12;RPLP0;RPL11;RPL10A;RPL8;RPS4X;RPS15;RPL7A;RPS14;RPS16;RPS19;RPS18;RPS3;RPLP2;RPL13;RPL37;RPL15;RPS2;RPS11;RPL18;RPS12;RPS9;RPS8;RPL23;RPS5;RPL22;RPS6;RPL13A;EEF2;EEF1A1;RPS26;RPL27A;RPL37A;RPL27;RPL26;RPL28;RPS23
Reactome_2016	4	L13a-mediated translational silencing of Ceruloplasmin expression Homo sapiens R-HSA-156827	46/106	5.66069e-26	1.26347e-23	0	0	10.7704	626.126	RPL4;RPL5;RPL3;RPL31;RPLP1;RPL12;RPLP0;RPL11;RPL8;RPL10A;RPS15;RPS4X;RPS14;RPL7A;RPS16;RPS19;RPS18;RPS3;RPLP2;RPL13;RPL37;RPL15;RPS2;RPS11;RPL18;EIF4B;RPS12;RPS9;RPS8;RPL23;RPS5;RPL22;RPS6;RPL13A;RPS26;EIF2S3;EIF3L;RPL27A;RPL37A;EIF3H;RPL27;RPL26;PABPC1;RPL28;EIF3D;RPS23
Reactome_2016	5	3' -UTR-mediated translational regulation Homo sapiens R-HSA-157279	46/106	5.66069e-26	1.26347e-23	0	0	10.7704	626.126	RPL4;RPL5;RPL3;RPL31;RPLP1;RPL12;RPLP0;RPL11;RPL8;RPL10A;RPS15;RPS4X;RPS14;RPL7A;RPS16;RPS19;RPS18;RPS3;RPLP2;RPL13;RPL37;RPL15;RPS2;RPS11;RPL18;EIF4B;RPS12;RPS9;RPS8;RPL23;RPS5;RPL22;RPS6;RPL13A;RPS26;EIF2S3;EIF3L;RPL27A;RPL37A;EIF3H;RPL27;RPL26;PABPC1;RPL28;EIF3D;RPS23
Reactome_2016	6	Formation of a pool of free 40S subunits Homo sapiens R-HSA-72689	43/96	4.74685e-25	8.82914e-23	0	0	11.3762	637.151	RPL4;RPL5;RPL3;RPL31;RPLP1;RPL12;RPLP0;RPL11;RPL10A;RPL8;RPS4X;RPS15;RPL7A;RPS14;RPS16;RPS19;RPS18;RPS3;RPLP2;RPL13;RPL37;RPL15;RPS2;RPS11;RPL18;RPS12;RPS9;RPS8;RPL23;RPS5;RPL22;RPS6;RPL13A;RPS26;EIF3L;RPL27A;RPL37A;EIF3H;RPL27;RPL26;RPL28;EIF3D;RPS23
Reactome_2016	7	SRP-dependent cotranslational protein targeting to membrane Homo sapiens R-HSA-1799339	45/107	9.70993e-25	1.35454e-22	0	0	10.1876	563.289	RPL4;RPL5;TRAM1;RPL3;RPL31;RPLP1;RPL12;RPLP0;RPL11;RPL8;RPL10A;RPS15;RPS4X;RPS14;SEC61A1;RPL7A;RPS16;RPS19;RPS18;RPS3;RPLP2;RPL13;RPL37;RPL15;RPS2;RPS11;RPL18;SEC11A;RPS12;RPS9;SSR4;RPS8;RPL23;RPS5;SSR2;RPL22;RPS6;RPL13A;RPS26;RPL27A;RPL37A;RPL27;RPL26;RPL28;RPS23
Reactome_2016	8	GTP hydrolysis and joining of the 60S ribosomal subunit Homo sapiens R-HSA-72706	45/107	9.70993e-25	1.35454e-22	0	0	10.1876	563.289	RPL4;RPL5;RPL3;RPL31;RPLP1;RPL12;RPLP0;RPL11;RPL8;RPL10A;RPS15;RPS4X;RPS14;RPL7A;RPS16;RPS19;RPS18;RPS3;RPLP2;RPL13;RPL37;RPL15;RPS2;RPS11;RPL18;EIF4B;RPS12;RPS9;RPS8;RPL23;RPS5;RPL22;RPS6;RPL13A;RPS26;EIF2S3;EIF3L;RPL27A;RPL37A;EIF3H;RPL27;RPL26;RPL28;EIF3D;RPS23
Reactome_2016	9	Viral mRNA Translation Homo sapiens R-HSA-192823	40/84	1.17501e-24	1.45701e-22	0	0	12.7245	701.132	RPL4;RPL5;RPL3;RPL31;RPLP1;RPL12;RPLP0;RPL11;RPL10A;RPL8;RPS4X;RPS15;RPL7A;RPS14;RPS16;RPS19;RPS18;RPS3;RPLP2;RPL13;RPL37;RPL15;RPS2;RPS11;RPL18;RPS12;RPS9;RPS8;RPL23;RPS5;RPL22;RPS6;RPL13A;RPS26;RPL27A;RPL37A;RPL27;RPL26;RPL28;RPS23
Reactome_2016	10	Nonsense Mediated Decay (NMD) independent of the Exon Junction Complex (EJC) Homo sapiens R-HSA-975956	41/89	1.55516e-24	1.73556e-22	0	0	11.9622	655.773	RPL4;RPL5;RPL3;RPL31;RPLP1;RPL12;RPLP0;RPL11;RPL10A;RPL8;RPS4X;RPS15;RPL7A;RPS14;RPS16;RPS19;RPS18;RPS3;RPLP2;RPL13;RPL37;RPL15;RPS2;RPS11;RPL18;RPS12;RPS9;RPS8;RPL23;RPS5;RPL22;RPS6;RPL13A;RPS26;RPL27A;RPL37A;RPL27;RPL26;PABPC1;RPL28;RPS23
GO_Biological_Process_2021	1	cotranslational protein targeting to membrane (GO:0006613)	43/94	1.64046e-25	6.98507e-22	0	0	11.8236	674.771	RPL4;RPL5;TRAM1;RPL3;RPL31;RPLP1;RPL12;RPLP0;RPL11;RPL10A;RPL8;RPS15;RPS4X;RPL7A;RPS14;SEC61A1;RPS16;RPS19;RPS18;RPS3;RPLP2;RPL13;RPL37;RPL15;RPS2;RPS11;RPL18;RPS12;RPS9;RPS8;RPL23;RPS5;SSR2;RPL22;RPS6;RPL13A;RPS26;RPL27A;RPL37A;RPL27;RPL26;RPL28;RPS23
GO_Biological_Process_2021	2	SRP-dependent cotranslational protein targeting to membrane (GO:0006614)	41/90	2.67105e-24	5.68666e-21	0	0	11.7174	636.018	RPL4;RPL5;RPL3;RPL31;RPLP1;RPL12;RPLP0;RPL11;RPL10A;RPL8;RPS15;RPS4X;RPL7A;RPS14;SEC61A1;RPS16;RPS19;RPS18;RPS3;RPLP2;RPL13;RPL37;RPL15;RPS2;RPS11;RPL18;RPS12;RPS9;RPS8;RPL23;RPS5;RPL22;RPS6;RPL13A;RPS26;RPL27A;RPL37A;RPL27;RPL26;RPL28;RPS23
GO_Biological_Process_2021	3	protein targeting to ER (GO:0045047)	43/103	1.52254e-23	2.16099e-20	0	0	10.0452	527.767	RPL4;RPL5;RPL3;RPL31;RPLP1;ZFAND2A;RPL12;RPLP0;RPL11;RPL10A;RPL8;RPS15;RPS4X;RPS14;RPL7A;SEC61A1;RPS16;RPS19;RPS18;RPS3;RPLP2;RPL13;RPL37;RPL15;RPS2;RPS11;RPL18;RPS12;RPS9;RPS8;RPL23;RPS5;EDEM1;RPL22;RPS6;RPL13A;RPS26;RPL27A;RPL37A;RPL27;RPL26;RPL28;RPS23
GO_Biological_Process_2021	4	nuclear-transcribed mRNA catabolic process, nonsense-mediated decay (GO:0000184)	44/113	1.37664e-22	1.46544e-19	0	0	8.94054	450.042	RPL4;RPL5;SMG1;RPL3;RPL31;RPLP1;RPL12;RPLP0;RPL11;SMG9;CASC3;RPL10A;RPL8;RPS15;RPS4X;RPS14;RPL7A;RPS16;RPS19;RPS18;RPS3;RPLP2;RPL13;RPL37;RPL15;RPS2;RPS11;RPL18;RPS12;RPS9;RPS8;RPL23;RPS5;RPL22;RPS6;RPL13A;RPS26;RPL27A;RPL37A;RPL27;RPL26;PABPC1;RPL28;RPS23
GO_Biological_Process_2021	5	cytoplasmic translation (GO:0002181)	39/93	1.45046e-21	1.23521e-18	0	0	10.0959	484.425	RPL4;RPL5;RPL3;RPL31;RPLP1;RPL12;RPLP0;RPL11;RPL10A;RPL8;RPS15;RPS4X;RPL7A;RPS14;RPS16;RPS19;RPS18;RPS3;RPL13;RPL37;RPL15;RPS2;RPS11;RPL18;RPS12;RPS9;RPS8;RPL23;RPS5;RPL22;RPS6;RPL13A;RPS26;RPL27A;RPL37A;RPL27;RPL26;RPL28;RPS23
GO_Biological_Process_2021	6	cellular protein metabolic process (GO:0044267)	85/417	4.11192e-20	2.91809e-17	0	0	3.65179	163.008	RPL4;ERO1A;RPL5;APP;MRPS15;RPL3;RPL31;PRKCSH;RPLP1;RPLP0;PLOD2;LAMC1;RPL8;RPL10A;NAGPA;LOXL2;RPS15;RPS4X;RPL7A;RPS14;RPS16;CDH2;RPS19;RPS18;FDXR;RPLP2;QSOX1;RPL37;TIMP1;RPS11;SEPHS1;CHGB;RPS12;IGFBP1;RPS9;IGFBP4;RPS8;RPL23;IGFBP3;RPS5;RPL22;RPS6;RPL13A;RABGGTA;FBXW2;EEF1A1;ADAM17;RCN1;VCAN;PAPPA;RPL37A;EEF1A2;RPL27;RPL26;MFGE8;RPL28;RPL12;RPL11;FURIN;PSEN1;LTBP1;FSTL3;C3;CST3;STC2;RPS3;RPL13;RPL1…
GO_Biological_Process_2021	7	nuclear-transcribed mRNA catabolic process (GO:0000956)	48/171	1.19408e-17	6.37761e-15	0	0	5.47199	213.225	RPL4;RPL5;SMG1;RPL3;RPL31;RPLP1;RPL12;RPLP0;RPL11;SMG9;CASC3;RPL10A;RPL8;ZFP36L1;RPS15;RPS4X;RPS14;RPL7A;RPS16;RPS19;RPS18;ZC3H12A;RPS3;RPLP2;RPL13;RPL37;RPL15;RPS2;RPS11;RPL18;RPS12;RPS9;RPS8;RPL23;RPS5;RPL22;RPS6;SAMD4A;RPL13A;RPS26;RPL27A;RPL37A;RPL27;RPL26;PABPC1;CNOT8;RPL28;RPS23
GO_Biological_Process_2021	8	extracellular matrix organization (GO:0030198)	66/300	1.19824e-17	6.37761e-15	0	0	3.98554	155.289	DDR1;ITGB1;APP;COL18A1;ITGAM;ITGB5;COL12A1;SERPINE1;PLOD2;LAMC2;PLOD1;LAMC1;F11R;CTSS;LOXL2;MMP24;CDH1;TIMP2;QSOX1;SLC39A8;ITGAV;TIMP1;ADAMTS9;COLGALT1;ADAMTS7;MMP7;ITGA3;ITGA2;APLP1;P3H1;HSPG2;TGFBR1;ADAM19;VCAN;COL4A2;COL4A1;COL6A2;CD47;ITGA5;CD44;PLEC;LAMA5;LAMA3;PDGFB;FURIN;ADAMTS10;THSD4;ADAMTS13;SPOCK2;TGFB2;GSN;LAMB3;LAMB2;FN1;LAMB1;BMP1;COL5A1;P4HA1;P4HA2;SMOC1;P4HA3;COL7A1;TLL1;TGFBI;P4H…
GO_Biological_Process_2021	9	peptide biosynthetic process (GO:0043043)	46/162	3.4753e-17	1.6442e-14	0	0	5.55412	210.492	RPL4;RPL5;MRPS15;RPL3;RPL31;RPLP1;RPL12;RPLP0;RPL11;FURIN;RPL10A;RPL8;RPS15;RPS4X;RPS14;RPL7A;RPS16;RPS19;RPS18;RPS3;RPLP2;RPL13;RPL37;RPL15;RPS2;GGT1;RPS11;RPL18;RPS12;RPS9;RPS8;RPL23;RPS5;RPL22;RPS6;RPL13A;EEF1A1;RPS26;TNIP1;RPL27A;EEF1A2;RPL37A;RPL27;RPL26;RPL28;RPS23
GO_Biological_Process_2021	10	translation (GO:0006412)	48/214	1.56214e-13	6.6516e-11	0	0	4.04513	119.281	RPL4;RPL5;MRPS15;RPL3;RPL31;RPLP1;RPL12;RPLP0;RPL11;RPL8;RPL10A;RPS15;RPS4X;RPS14;RPL7A;RPS16;RPS19;RPS18;RPS3;RPLP2;RPL13;RPL37;RPL15;RPS2;RPS11;RPL18;RPS12;RPS9;RPS8;RPL23;RPS5;RPL22;RPS6;RPL13A;EEF2;RPS26;EEF1A1;EEF1G;TNIP1;EEF1D;NOA1;RPL27A;EEF1A2;RPL37A;RPL27;RPL26;RPL28;RPS23
GO_Cellular_Component_2021	1	focal adhesion (GO:0005925)	85/387	2.45021e-22	8.69825e-20	0	0	4.02113	200.094	RPL4;ITGB1;RPL5;RPL3;ITGB5;RPL31;RPLP1;TGFB1I1;RPLP0;RPL8;RPL10A;SYNE2;ACTG1;RPS15;AKAP12;RPS4X;RPL7A;RPS14;GJA1;RPS16;CDH2;RPS19;RPS18;PLAU;RPLP2;CHP1;ITGAV;RPS11;B2M;TNS3;JAK1;TNS1;TGM2;MAP2K1;RPS9;MAP2K2;TPM4;RPS8;ITGA3;RPL23;RPS5;ITGA2;ACTN1;RPL22;PLAUR;RPL13A;LMO7;HSPG2;RHOB;PROCR;ADAM17;PEAK1;RPL37A;MYH9;RPL27;ITGA5;PABPC1;TLN1;CD46;ATP6V0C;CD44;VCL;PLEC;LRP1;RPL12;EGFR;ARHGAP22;PDLIM1;RRAS…
GO_Cellular_Component_2021	2	cell-substrate junction (GO:0030055)	85/394	8.55156e-22	1.5179e-19	0	0	3.92853	190.576	RPL4;ITGB1;RPL5;RPL3;ITGB5;RPL31;RPLP1;TGFB1I1;RPLP0;RPL8;RPL10A;SYNE2;ACTG1;RPS15;AKAP12;RPS4X;RPL7A;RPS14;GJA1;RPS16;CDH2;RPS19;RPS18;PLAU;RPLP2;CHP1;ITGAV;RPS11;B2M;TNS3;JAK1;TNS1;TGM2;MAP2K1;RPS9;MAP2K2;TPM4;RPS8;ITGA3;RPL23;RPS5;ITGA2;ACTN1;RPL22;PLAUR;RPL13A;LMO7;HSPG2;RHOB;PROCR;ADAM17;PEAK1;RPL37A;MYH9;RPL27;ITGA5;PABPC1;TLN1;CD46;ATP6V0C;CD44;VCL;PLEC;LRP1;RPL12;EGFR;ARHGAP22;PDLIM1;RRAS…
GO_Cellular_Component_2021	3	endoplasmic reticulum lumen (GO:0005788)	61/285	8.16613e-16	9.66325e-14	0	0	3.83542	133.248	ERO1A;APP;COL18A1;PRKCSH;COL12A1;CTSZ;LAMC1;MYDGF;STS;CDH2;QSOX1;TIMP1;B2M;COLGALT1;CHGB;ADAMTS7;IGFBP1;ARSA;IGFBP4;IGFBP3;PLAUR;P3H1;SUMF1;ADAM17;SELENOM;RCN1;VCAN;COL4A2;COL4A1;COL6A2;MFGE8;CES2;TOR4A;H6PD;EBI3;PDGFB;PTGS2;LTBP1;FSTL3;C3;CST3;ADAMTS13;OS9;PDGFD;STC2;APOL1;ARSB;LAMB2;WNT7B;TMEM132A;FN1;LAMB1;CP;TSPAN14;COL5A1;P4HA1;P4HA2;P4HA3;COL7A1;P4HB;PNPLA2
GO_Cellular_Component_2021	4	cytosolic large ribosomal subunit (GO:0022625)	24/55	2.86409e-14	2.54188e-12	0	0	10.7149	334.132	RPL4;RPL5;RPL3;RPL31;RPLP1;RPL23;RPL12;RPLP0;RPL22;RPL11;RPL13A;RPL10A;RPL8;RPL7A;RPL27A;RPL37A;RPLP2;RPL13;RPL27;RPL37;RPL26;RPL15;RPL18;RPL28
GO_Cellular_Component_2021	5	intracellular organelle lumen (GO:0070013)	117/848	1.65779e-13	1.12852e-11	0	0	2.29028	67.3986	ERO1A;APP;NARF;COL12A1;OGDHL;ALKBH7;STS;CDH2;FDXR;PDK4;PDK3;B2M;CHGB;PDK1;IGFBP1;ARSA;ACOT9;IGFBP4;IGFBP3;P3H1;HSPG2;EEF1A1;OXA1L;ADAM17;SELENOM;COL4A2;COL4A1;CES2;VCL;ISCU;H6PD;EBI3;PDGFB;AK4;A1BG;GNS;LTBP1;C3;PRDX5;ADAMTS13;PRDX4;PDGFD;STC2;ARSB;MPST;INSR;TMEM132A;FN1;EEF2;CP;COL5A1;P4HA1;TCN1;P4HA2;P4HA3;GPI;COL18A1;PODXL2;PRKCSH;CTSZ;CXCL1;LAMC1;PYGL;CTSS;SYNE2;MYDGF;ALDH2;TIMP2;QSOX1;TIMP1;C…
GO_Cellular_Component_2021	6	large ribosomal subunit (GO:0015934)	24/59	1.90736e-13	1.12852e-11	0	0	9.48827	277.891	RPL4;RPL5;RPL3;RPL31;RPLP1;RPL23;RPL12;RPLP0;RPL22;RPL11;RPL13A;RPL10A;RPL8;RPL7A;RPL27A;RPL37A;RPLP2;RPL13;RPL27;RPL37;RPL26;RPL15;RPL18;RPL28
GO_Cellular_Component_2021	7	bounding membrane of organelle (GO:0098588)	105/767	5.09649e-12	2.58465e-10	0	0	2.25671	58.6801	SCARB1;STEAP3;TFRC;CHPF;TMEM179B;KDELR1;SPPL2A;XYLT1;GALNT10;SCAMP5;NDST1;GJA1;C1GALT1C1;LAMP1;CHP1;B2M;CSGALNACT1;HLA-B;TAP1;HLA-C;HLA-A;HLA-E;ADAM17;SLC9A8;PLPP3;OPTN;RNF121;PDGFB;ITPR3;GLG1;PLD3;CHST11;IRAK1;IRAK2;PDGFD;ALDH3B1;ST3GAL1;ATP6V0A1;PTPRN2;GPR108;INSR;RAB39A;RAB39B;IGF2R;EHD1;ACER2;MDM2;PLEKHM2;MAN2B1;PAM;ITGB1;B4GALT3;MCFD2;B4GALT1;CTSZ;SLC2A1;ATP2A2;AP2A1;TCIRG1;TMED3;PMEPA1;QSOX…
GO_Cellular_Component_2021	8	cytosolic small ribosomal subunit (GO:0022627)	18/40	2.56458e-11	1.12459e-09	0	0	11.2788	275.052	RPS9;RPS8;RPS5;RPS6;RPS27L;RPS15;RPS4X;RPS26;RPS14;RPS16;RPS19;RPS18;RPS3;RPS2;RPS11;EIF2A;RPS12;RPS23
GO_Cellular_Component_2021	9	small ribosomal subunit (GO:0015935)	19/45	2.85108e-11	1.12459e-09	0	0	10.0791	244.728	RPS9;RPS8;RPS5;RPS6;RPS27L;RPS15;RPS4X;RPS26;RPS14;RPS16;RPS19;RPS18;RACK1;RPS3;RPS2;RPS11;EIF2A;RPS12;RPS23
GO_Cellular_Component_2021	10	ribosome (GO:0005840)	20/62	2.51418e-09	8.92535e-08	0	0	6.56705	130.036	RPS9;RPL31;RPL23;RPS5;RPL11;RPL13A;RPL10A;RPL8;RPS4X;RPS26;RPL7A;RPS19;RPS18;RPS3;EIF3H;RPL27;RPL15;RPS11;RPL18;RPS23
GO_Molecular_Function_2021	1	cadherin binding (GO:0045296)	50/322	4.22755e-08	3.30594e-05	0	0	2.5607	43.4782	ITGB1;BMPR2;PTPRJ;F11R;RPL7A;BAIAP2L1;CDH2;CDH1;PPME1;PPP1R13L;RACK1;EFHD2;EIF2A;SCYL1;SND1;EEF1G;TBC1D2;GPRC5A;EEF1D;PLIN3;MYH9;TLN1;ALDOA;CD46;VCL;PLEC;MACF1;USO1;PSEN1;NDRG1;EGFR;PDLIM1;LDHA;CALD1;MICALL1;FLNA;EPS8L2;RPL15;RPS2;S100A11;SPTBN1;EEF2;RAB11B;EHD1;RPS26;PPFIBP1;PTPRB;EIF2S3;ESYT2;PFKP
GO_Molecular_Function_2021	2	protein heterodimerization activity (GO:0046982)	32/188	1.50665e-06	0.0005891	0	0	2.83679	38.0289	ITGB1;DGKD;TENM3;EPAS1;HEXA;PDGFB;ZBTB1;AHR;ADRA1B;IRAK1;IRAK2;MCL1;ARNT2;XBP1;TPM4;GADD45A;ITGA3;KCNB1;RALGAPA2;TPM1;CYBA;ATP1B1;USF2;BMP6;USF1;NR4A1;RRAGA;BHLHE40;BAX;P4HB;ATF4;BCL2L1
GO_Molecular_Function_2021	3	peptidyl-proline 4-dioxygenase activity (GO:0031545)	6/8	2.51648e-06	0.000655963	0	0	41.0352	529.053	EGLN1;EGLN3;P4HA1;P4HA2;P4HA3;P4HB
GO_Molecular_Function_2021	4	kinase binding (GO:0019900)	58/461	5.03345e-06	0.00098404	0	0	2.00269	24.4317	ERRFI1;CDKN1A;BTG1;DGKD;TFRC;TRADD;WWC1;PRKAG1;AP2A1;PTPRJ;PTPRK;WDR45;GYS1;RPS19;CEP250;CHP1;SCN5A;DAXX;DUSP3;PGAM1;RPS6;TRAF2;OXSR1;MAPK8IP2;ATG13;PRKAB1;TUBA4A;SYN1;RHOB;EEF1A1;ACTA2;GPRC5B;EEF1A2;SMCR8;ATF4;PPP1R15A;EGFR;RELA;RELB;FAM83H;FAM83G;IRAK1;CAMK2N2;DVL1;PLCG2;RPS3;FLNA;SLC12A4;GSN;SMAD3;GADD45A;NEK6;PARP16;EEF2;USF1;PFKL;CD24;BCL2L1
GO_Molecular_Function_2021	5	protein kinase binding (GO:0019901)	61/506	1.12096e-05	0.00175318	0	0	1.90746	21.7426	ITGB1;ERRFI1;CDKN1A;BMPR2;TFRC;PRKCSH;DIRAS1;PRKAG1;AP2A1;PTPRJ;PTPRK;WDR45;DUSP16;GYS1;RPS19;RACK1;CEP250;ITGAV;SCN5A;DSP;DUSP5;DAXX;DUSP3;PGAM1;RPS6;TRAF2;OXSR1;MAPK8IP2;ATG13;PRKAB1;TUBA4A;SYN1;RHOB;DUSP22;EEF1A1;ACTA2;GPRC5B;EEF1A2;SMCR8;ATF4;PPP1R15A;NEDD9;RELA;RELB;FAM83H;FAM83G;MAPK7;IRAK1;CAMK2N2;DVL1;PLCG2;RPS3;SLC12A4;SMAD3;NEK6;EEF2;USF1;TNIP1;TAOK2;CD24;BCL2L1
GO_Molecular_Function_2021	6	insulin-like growth factor binding (GO:0005520)	7/15	2.72323e-05	0.00308709	0	0	11.9735	125.855	IGFBP1;IGFBP4;IGFBP3;INSR;ITGAV;IGF2R;IGF1R
GO_Molecular_Function_2021	7	ubiquitin protein ligase binding (GO:0031625)	37/265	2.76338e-05	0.00308709	0	0	2.24389	23.5529	RPL5;GPI;CDKN1A;UBXN1;RPL11;CASC3;AMBRA1;GABARAP;EGFR;RELA;HDAC6;ACTG1;BAG6;MAP1LC3B;BAG1;ELOB;SCN5A;JAK1;SMAD2;DAXX;GABARAPL1;JUN;TPI1;SMAD3;CAMLG;DDX58;RPL23;NEK6;TRAF2;PML;SMAD7;NFKBIA;RRAGA;SYT11;MDM2;ATP6V0C;VCL
GO_Molecular_Function_2021	8	procollagen-proline dioxygenase activity (GO:0019798)	5/8	6.98913e-05	0.00607278	0	0	22.7794	217.966	P4HA1;P4HA2;P4HA3;P3H1;P4HB
GO_Molecular_Function_2021	9	ubiquitin ligase inhibitor activity (GO:1990948)	5/8	6.98913e-05	0.00607278	0	0	22.7794	217.966	RPS15;RPL5;RPL23;RPL11;RPL37
GO_Molecular_Function_2021	10	rRNA binding (GO:0019843)	11/42	8.74873e-05	0.00638694	0	0	4.86393	45.4487	RPL5;RPS14;RPS9;TST;RPL12;RPL23;RPS5;RPL11;RPLP0;RPS3;MDM2
Jensen_COMPARTMENTS	1	membrane-bounded vesicle	400/3516	2.25325e-28	4.07839e-25	0	0	2.05763	130.989	CYFIP2;RPL4;RPL5;RPL3;TFRC;SERPINE2;WIPF1;RPL31;SERPINE1;COL12A1;F11R;ENO2;LIPA;FGFRL1;SCAMP5;GJA1;CHGB;GABARAPL1;RPL23;RPL22;FNDC3A;HSPG2;SND1;MYL6;PSME1;RPL27;RPL26;RPL28;OPTN;PLBD2;CFB;TTYH3;PDGFB;XPC;A1BG;GNS;GLG1;C3;LDHA;PRDX5;PRDX4;PDGFD;PLCG2;RSU1;ST3GAL1;S100A11;ABCA1;FN1;CP;TMEM198;EHD1;GNPTG;FAT1;PAM;SERPINA3;GPI;BTG2;RPLP1;HEXA;RPLP0;PRKAG1;PYGL;MMP24;SMPD1;TIMP2;RPLP2;TIMP1;APPL2;DUSP…
Jensen_COMPARTMENTS	2	Extracellular vesicle	323/2754	1.83913e-24	1.18133e-21	0	0	2.05989	112.578	CYFIP2;RPL4;RPL5;APP;RPL3;TFRC;SERPINE2;CPNE4;RPL31;SERPINE1;COL12A1;HDAC11;DNHD1;F11R;ENO2;LIPA;RPS14;C1GALT1C1;GJA1;BAIAP2L1;RPS16;RPS19;RPS18;LGALS8;RPS11;B2M;ARSA;ACTN1;RPL23;RPL22;HLA-B;KRT7;HLA-C;ACSL4;HLA-A;HSPG2;SND1;HLA-E;DOPEY2;MYL6;SFRP1;PSME1;RPL27;RPL26;TLN1;RPL28;PLBD2;CFB;IGSF8;TTYH3;FUT11;XPC;PTTG1IP;A1BG;GNS;GLG1;C3;SEC14L2;LDHA;PRDX5;PRDX4;RRAS;PDGFD;PLCG2;RSU1;ST3GAL1;ARSB;S100…
Jensen_COMPARTMENTS	3	Extracellular organelle	323/2755	1.95801e-24	1.18133e-21	0	0	2.05891	112.396	CYFIP2;RPL4;RPL5;APP;RPL3;TFRC;SERPINE2;CPNE4;RPL31;SERPINE1;COL12A1;HDAC11;DNHD1;F11R;ENO2;LIPA;RPS14;C1GALT1C1;GJA1;BAIAP2L1;RPS16;RPS19;RPS18;LGALS8;RPS11;B2M;ARSA;ACTN1;RPL23;RPL22;HLA-B;KRT7;HLA-C;ACSL4;HLA-A;HSPG2;SND1;HLA-E;DOPEY2;MYL6;SFRP1;PSME1;RPL27;RPL26;TLN1;RPL28;PLBD2;CFB;IGSF8;TTYH3;FUT11;XPC;PTTG1IP;A1BG;GNS;GLG1;C3;SEC14L2;LDHA;PRDX5;PRDX4;RRAS;PDGFD;PLCG2;RSU1;ST3GAL1;ARSB;S100…
Jensen_COMPARTMENTS	4	Extracellular exosome	321/2740	3.27602e-24	1.4824e-21	0	0	2.05488	111.118	CYFIP2;RPL4;RPL5;APP;RPL3;TFRC;CPNE4;RPL31;SERPINE1;COL12A1;HDAC11;DNHD1;F11R;ENO2;LIPA;RPS14;C1GALT1C1;GJA1;BAIAP2L1;RPS16;RPS19;RPS18;LGALS8;RPS11;B2M;ARSA;ACTN1;RPL23;RPL22;HLA-B;KRT7;HLA-C;ACSL4;HLA-A;HSPG2;SND1;HLA-E;DOPEY2;MYL6;SFRP1;PSME1;RPL27;RPL26;TLN1;RPL28;PLBD2;CFB;IGSF8;TTYH3;FUT11;XPC;PTTG1IP;A1BG;GNS;GLG1;C3;SEC14L2;LDHA;PRDX5;PRDX4;RRAS;PDGFD;PLCG2;RSU1;ST3GAL1;ARSB;S100A11;SPTBN…
Jensen_COMPARTMENTS	5	cellular component	752/8430	3.47735e-23	1.2588e-20	0	0	1.74165	90.0665	RPL4;RPL5;RPL3;TFRC;ZNF292;SERPINE1;F11R;RPL8;ZDBF2;ZC3H12C;FAM134A;ALKBH5;ZMIZ1;IGLON5;EVA1C;ZC3H12A;AKT3;FDXR;RTTN;JUNB;IER5;ACOT9;RBFOX2;DAPK1;RPL23;FNDC3B;FNDC3A;HSPG2;PRKAB1;DKK1;ATG13;EML2;SND1;DKK3;WDR81;PARD3;DDIT4;TMEM79;ORAI3;PSME1;MAML3;RPL26;RPL28;OPTN;ATF4;RNF121;EXD2;RETSAT;SHOX2;XPC;ADAMTS10;GLG1;DEDD2;C3;GUCD1;LDHA;PRDX5;PRDX4;CHST11;PLCG2;RSU1;S100A11;ABCA1;JUN;JAG1;JUND;EIF2AK1;…
Jensen_COMPARTMENTS	6	Extracellular region part	400/3766	2.57762e-22	7.77582e-20	0	0	1.87411	93.1622	CYFIP2;RPL4;RPL5;RPL3;TFRC;SERPINE2;RPL31;SERPINE1;COL12A1;F11R;ENO2;LIPA;GJA1;RPL23;RPL22;HSPG2;DKK1;SND1;DKK3;MYL6;PSME1;RPL27;RPL26;RPL28;PLBD2;CFB;TTYH3;PDGFB;XPC;A1BG;GNS;ADAMTS10;GLG1;C3;LDHA;PRDX5;ADAMTS13;PRDX4;PDGFD;PLCG2;RSU1;ST3GAL1;S100A11;ABCA1;FN1;CP;EHD1;GNPTG;TCN1;FAT1;PAM;SERPINA3;GPI;BTG2;RPLP1;HEXA;RPLP0;PRKAG1;ADM;PYGL;MMP24;C1QTNF1;UCN2;AIFM2;SMPD1;TIMP2;RPLP2;TIMP1;APPL2;DUS…
Jensen_COMPARTMENTS	7	Cytoplasm	519/5321	1.38258e-21	3.57495e-19	0	0	1.7606	84.562	RPL4;RPL5;RPL3;SERPINE1;RPL8;ZDBF2;ZC3H12C;FAM134A;ALKBH5;EVA1C;ZC3H12A;AKT3;FDXR;RTTN;ACOT9;RBFOX2;RPL23;FNDC3B;FNDC3A;HSPG2;PRKAB1;DKK1;ATG13;SND1;DKK3;DDIT4;ORAI3;PSME1;RPL26;RPL28;OPTN;ATF4;RNF121;EXD2;SHOX2;ADAMTS10;GLG1;C3;LDHA;PRDX5;PRDX4;CHST11;JAG1;JUND;ABTB1;GNPTG;SQLE;PPFIBP1;QARS;ZFAT;ATG2A;PAM;GPI;BTG1;RPLP1;TGFB1I1;RPLP0;SMG9;PYGL;DDA1;TRIM8;MMP24;TMEM44;MED10;TCP11L1;RPLP2;TIMP1;NI…
Jensen_COMPARTMENTS	8	Cytoplasmic part	518/5321	2.44146e-21	5.5238e-19	0	0	1.75464	83.2784	RPL4;RPL5;RPL3;SERPINE1;RPL8;ZDBF2;ZC3H12C;FAM134A;ALKBH5;EVA1C;ZC3H12A;AKT3;FDXR;RTTN;ACOT9;RBFOX2;RPL23;FNDC3B;FNDC3A;HSPG2;PRKAB1;DKK1;ATG13;SND1;DKK3;DDIT4;ORAI3;PSME1;RPL26;RPL28;OPTN;ATF4;RNF121;EXD2;SHOX2;ADAMTS10;GLG1;C3;LDHA;PRDX5;PRDX4;CHST11;JAG1;JUND;ABTB1;GNPTG;SQLE;PPFIBP1;QARS;ZFAT;ATG2A;PAM;GPI;BTG1;RPLP1;TGFB1I1;RPLP0;SMG9;PYGL;DDA1;TRIM8;MMP24;TMEM44;MED10;TCP11L1;RPLP2;TIMP1;NI…
Jensen_COMPARTMENTS	9	Cytosolic ribosome	41/107	7.87438e-21	1.58362e-18	0	0	8.69135	402.329	RPL4;RPL5;RPL3;RPL31;RPLP1;RPL12;RPLP0;RPL11;RPS27L;RPL8;RPL10A;RPS15;RPS4X;RPS14;RPL7A;RPS16;RPS19;RPS18;RPS3;RPLP2;RPL13;RPL37;RPL15;RPS2;RPS11;RPL18;RPS12;RPS9;RPS8;RPL23;RPS5;RPL22;RPS6;RPL13A;RPS26;RPL27A;RPL37A;RPL27;RPL26;RPL28;RPS23
Jensen_COMPARTMENTS	10	Cell	713/8073	6.30017e-20	1.03666e-17	0	0	1.66714	73.706	RPL4;RPL5;RPL3;ZNF292;SERPINE1;F11R;RPL8;ZDBF2;ZC3H12C;FAM134A;ALKBH5;ZMIZ1;IGLON5;EVA1C;ZC3H12A;AKT3;FDXR;RTTN;JUNB;IER5;ACOT9;RBFOX2;DAPK1;RPL23;FNDC3B;FNDC3A;HSPG2;PRKAB1;DKK1;ATG13;SND1;DKK3;WDR81;DDIT4;TMEM79;ORAI3;PSME1;MAML3;RPL26;RPL28;OPTN;ATF4;RNF121;EXD2;RETSAT;SHOX2;XPC;ADAMTS10;GLG1;DEDD2;C3;GUCD1;LDHA;PRDX5;PRDX4;CHST11;S100A11;ABCA1;JUN;JAG1;JUND;EIF2AK1;IRF2BP2;L1CAM;FOSL2;ABTB2;A…

## Sheet: Table S10
lib	str_num	Term	Overlap	P.value	Adjusted.P.value	Old.P.value	Old.Adjusted.P.value	Odds.Ratio	Combined.Score	Genes
ENCODE_and_ChEA_Consensus_TFs_from_ChIP-X	1	FOXA2 ENCODE	5/316	0.000135328	0.0087963	0	0	11.7048	104.264	GRB7;MT2A;MCM7;SEMA4G;ETV4
ENCODE_and_ChEA_Consensus_TFs_from_ChIP-X	2	KLF4 CHEA	7/987	0.000793397	0.0257854	0	0	5.42514	38.7311	LASP1;CSRP1;TRIM28;THRAP3;CNBP;F2RL1;SLC2A3
ENCODE_and_ChEA_Consensus_TFs_from_ChIP-X	3	HNF4A ENCODE	6/1276	0.0144374	0.221163	0	0	3.39758	14.3987	GRB7;LASP1;POLR2A;ERF;ETV4;RAP1GAP
ENCODE_and_ChEA_Consensus_TFs_from_ChIP-X	4	TAF7 ENCODE	4/640	0.0183554	0.221163	0	0	4.34232	17.3598	BCLAF1;POLR2A;TRIM28;CNBP
ENCODE_and_ChEA_Consensus_TFs_from_ChIP-X	5	SALL4 CHEA	3/355	0.0187996	0.221163	0	0	5.76489	22.9092	TRIM28;SERPINH1;HMOX1
ENCODE_and_ChEA_Consensus_TFs_from_ChIP-X	6	TCF3 CHEA	5/1006	0.0207324	0.221163	0	0	3.5089	13.6007	CSRP1;TRIM28;PEG10;SERPINH1;ETV4
ENCODE_and_ChEA_Consensus_TFs_from_ChIP-X	7	NFYB ENCODE	11/3715	0.0249301	0.221163	0	0	2.30001	8.4909	GRB7;SYNM;BCLAF1;MCM7;POLR2A;CTSL;THRAP3;CNBP;AHNAK2;SERPINH1;ETV4
ENCODE_and_ChEA_Consensus_TFs_from_ChIP-X	8	STAT3 ENCODE	4/725	0.0275313	0.221163	0	0	3.81355	13.6999	MT2A;LASP1;THRAP3;SERPINH1
ENCODE_and_ChEA_Consensus_TFs_from_ChIP-X	9	FOXP2 ENCODE	2/178	0.0328062	0.221163	0	0	7.49697	25.6182	MCM7;POLR2A
ENCODE_and_ChEA_Consensus_TFs_from_ChIP-X	10	SOX2 CHEA	4/775	0.0340251	0.221163	0	0	3.55698	12.0249	CSRP1;TRIM28;PEG10;PBK
TRRUST_Transcription_Factors_2019	1	ETS2 mouse	2/26	0.000786914	0.0480017	0	0	55.4	395.966	HMOX1;ETV4
TRRUST_Transcription_Factors_2019	2	NFE2L2 mouse	2/53	0.0032479	0.0728478	0	0	26.0353	149.176	MCM7;HMOX1
TRRUST_Transcription_Factors_2019	3	STAT1 human	2/84	0.00796692	0.0728478	0	0	16.1675	78.1287	CTSL;HMOX1
TRRUST_Transcription_Factors_2019	4	MSX1 human	1/6	0.00956277	0.0728478	0	0	128.794	598.874	NOTCH3
TRRUST_Transcription_Factors_2019	5	ZBTB7A human	1/6	0.00956277	0.0728478	0	0	128.794	598.874	SLC2A3
TRRUST_Transcription_Factors_2019	6	NUPR1 mouse	1/6	0.00956277	0.0728478	0	0	128.794	598.874	HMOX1
TRRUST_Transcription_Factors_2019	7	YBX1 mouse	1/7	0.0111479	0.0728478	0	0	107.323	482.576	SLC2A3
TRRUST_Transcription_Factors_2019	8	ELK1 mouse	1/7	0.0111479	0.0728478	0	0	107.323	482.576	HMOX1
TRRUST_Transcription_Factors_2019	9	SMAD7 human	1/9	0.0143109	0.0728478	0	0	80.4839	341.794	HMOX1
TRRUST_Transcription_Factors_2019	10	MBD2 human	1/10	0.0158887	0.0728478	0	0	71.5376	296.319	CHD4
Transcription_Factor_PPIs	1	MYC	9/957	1.3111e-05	0.00116688	0	0	7.85085	88.2598	KANK2;MCM7;POLR2A;TRIM28;AHNAK2;PBK;UBTF;SERPINH1;CHD4
Transcription_Factor_PPIs	2	ESR1	7/871	0.000375478	0.0127667	0	0	6.19111	48.8312	BCLAF1;POLR2A;TRIM28;THRAP3;UBTF;SERPINH1;CHD4
Transcription_Factor_PPIs	3	JARID2	2/26	0.000786914	0.0127667	0	0	55.4	395.966	BCLAF1;THRAP3
Transcription_Factor_PPIs	4	SMARCC1	3/114	0.000793018	0.0127667	0	0	18.5061	132.127	POLR2A;TRIM28;CHD4
Transcription_Factor_PPIs	5	CBX3	3/114	0.000793018	0.0127667	0	0	18.5061	132.127	POLR2A;TRIM28;CHD4
Transcription_Factor_PPIs	6	EP300	5/473	0.000860677	0.0127667	0	0	7.71605	54.4583	POLR2A;UBTF;CHD4;ATF5;ETV4
Transcription_Factor_PPIs	7	NR2C2	2/34	0.00134754	0.0171329	0	0	41.5333	274.514	TRIM28;CHD4
Transcription_Factor_PPIs	8	IRF1	2/45	0.00235207	0.0261667	0	0	30.8915	186.969	POLR2A;TRIM28
Transcription_Factor_PPIs	9	CTCF	2/60	0.00414285	0.0346212	0	0	22.8851	125.556	POLR2A;UBTF
Transcription_Factor_PPIs	10	NOTCH1	3/204	0.00417117	0.0346212	0	0	10.1734	55.746	NOTCH3;TRIM28;CHD4
ARCHS4_TFs_Coexp	1	TBX2 human tf ARCHS4 coexpression	8/299	1.75006e-08	1.33355e-05	0	0	22.5395	402.579	KANK2;MLPH;TRIM28;UBTF;SERPINH1;ERF;ZNF664;TNS2
ARCHS4_TFs_Coexp	2	TEAD3 human tf ARCHS4 coexpression	7/299	3.80102e-07	0.000144819	0	0	18.8674	278.913	KANK2;NOTCH3;LASP1;TRIM28;SERPINH1;ERF;TNS2
ARCHS4_TFs_Coexp	3	FOXK2 human tf ARCHS4 coexpression	6/299	6.93611e-06	0.000660665	0	0	15.4962	184.076	POLR2A;TRIM28;UBTF;ERF;CHD4;ZNF664
ARCHS4_TFs_Coexp	4	UBP1 human tf ARCHS4 coexpression	6/299	6.93611e-06	0.000660665	0	0	15.4962	184.076	LASP1;TRIM28;UBTF;ERF;CHD4;ZNF664
ARCHS4_TFs_Coexp	5	SMAD6 human tf ARCHS4 coexpression	6/299	6.93611e-06	0.000660665	0	0	15.4962	184.076	KANK2;TRIM28;SERPINH1;ERF;ZNF664;TNS2
ARCHS4_TFs_Coexp	6	SIX5 human tf ARCHS4 coexpression	6/299	6.93611e-06	0.000660665	0	0	15.4962	184.076	NOTCH3;TRIM28;SERPINH1;ERF;CHD4;TNS2
ARCHS4_TFs_Coexp	7	GATAD2A human tf ARCHS4 coexpression	6/299	6.93611e-06	0.000660665	0	0	15.4962	184.076	LASP1;POLR2A;TRIM28;UBTF;ERF;CHD4
ARCHS4_TFs_Coexp	8	EWSR1 human tf ARCHS4 coexpression	6/299	6.93611e-06	0.000660665	0	0	15.4962	184.076	MCM7;POLR2A;TRIM28;UBTF;ERF;CHD4
ARCHS4_TFs_Coexp	9	ZNF609 human tf ARCHS4 coexpression	5/299	0.000104436	0.00144692	0	0	12.3923	113.599	POLR2A;TRIM28;UBTF;CHD4;ZNF664
ARCHS4_TFs_Coexp	10	YBX1 human tf ARCHS4 coexpression	5/299	0.000104436	0.00144692	0	0	12.3923	113.599	TRIM28;UBTF;ERF;CHD4;ZNF664
MSigDB_Hallmark_2020	1	Xenobiotic Metabolism	3/200	0.00394645	0.0236787	0	0	10.3821	57.4644	MT2A;HMOX1;RAP1GAP
MSigDB_Hallmark_2020	2	Hypoxia	3/200	0.00394645	0.0236787	0	0	10.3821	57.4644	MT2A;HMOX1;SLC2A3
MSigDB_Hallmark_2020	3	G2-M Checkpoint	3/200	0.00394645	0.0236787	0	0	10.3821	57.4644	MT2A;PBK;ATF5
MSigDB_Hallmark_2020	4	Myc Targets V1	3/200	0.00394645	0.0236787	0	0	10.3821	57.4644	MCM7;TRIM28;CNBP
MSigDB_Hallmark_2020	5	IL-2/STAT5 Signaling	2/199	0.0401894	0.0973332	0	0	6.69069	21.5049	SLC2A3;ETV4
MSigDB_Hallmark_2020	6	TNF-alpha Signaling via NF-kB	2/200	0.0405555	0.0973332	0	0	6.65657	21.3349	F2RL1;SLC2A3
MSigDB_Hallmark_2020	7	KRAS Signaling Up	2/200	0.0405555	0.0973332	0	0	6.65657	21.3349	F2RL1;ETV4
MSigDB_Hallmark_2020	8	Complement	2/200	0.0405555	0.0973332	0	0	6.65657	21.3349	CSRP1;CTSL
MSigDB_Hallmark_2020	9	mTORC1 Signaling	2/200	0.0405555	0.0973332	0	0	6.65657	21.3349	SERPINH1;SLC2A3
MSigDB_Hallmark_2020	10	Epithelial Mesenchymal Transition	2/200	0.0405555	0.0973332	0	0	6.65657	21.3349	MCM7;SERPINH1
Elsevier_Pathway_Collection	1	NURD in Chromatin Remodeling	2/19	0.000416941	0.0346061	0	0	78.2392	608.902	TRIM28;CHD4
Elsevier_Pathway_Collection	2	Proteins Involved in Myocardial Ischemia	3/252	0.00748675	0.129656	0	0	8.19236	40.0985	SERPINH1;HMOX1;F2RL1
Elsevier_Pathway_Collection	3	Hyperosmotic Stress in Diabetic Neuropathy	1/6	0.00956277	0.129656	0	0	128.794	598.874	SLC2A3
Elsevier_Pathway_Collection	4	Proteins Involved in Glioma	3/290	0.0109694	0.129656	0	0	7.09396	32.0125	NOTCH3;SLC2A3;ATF5
Elsevier_Pathway_Collection	5	Genes with Mutations in Cancer-Associated Sustaining of Proliferative Signaling	2/112	0.0138169	0.129656	0	0	12.0352	51.5328	GRB7;NOTCH3
Elsevier_Pathway_Collection	6	Neuroblastoma	2/131	0.0185745	0.129656	0	0	10.2527	40.8669	NOTCH3;MCM7
Elsevier_Pathway_Collection	7	Oxidative Stress in Diabetic Neuropathy	1/12	0.019037	0.129656	0	0	58.5249	231.839	SLC2A3
Elsevier_Pathway_Collection	8	Glioblastoma, Classical Subtype	1/12	0.019037	0.129656	0	0	58.5249	231.839	NOTCH3
Elsevier_Pathway_Collection	9	Oxidative Stress in Amyotrophic Lateral Sclerosis	1/14	0.0221755	0.129656	0	0	49.5161	188.595	HMOX1
Elsevier_Pathway_Collection	10	SIRT7 Signaling in Aging	1/17	0.026865	0.129656	0	0	40.2258	145.494	UBTF
WikiPathway_2021_Human	1	Interactome of polycomb repressive complex 2 (PRC2) WP2916	2/16	0.000293468	0.0202493	0	0	95.019	772.86	BCLAF1;THRAP3
WikiPathway_2021_Human	2	Lung fibrosis WP3624	2/63	0.00455755	0.14552	0	0	21.7563	117.287	MT2A;HMOX1
WikiPathway_2021_Human	3	SARS-CoV-2 and COVID-19 Pathway WP4846	1/10	0.0158887	0.14552	0	0	71.5376	296.319	CTSL
WikiPathway_2021_Human	4	IL-10 Anti-inflammatory Signaling Pathway WP4495	1/12	0.019037	0.14552	0	0	58.5249	231.839	HMOX1
WikiPathway_2021_Human	5	NRF2 pathway WP2884	2/146	0.0227503	0.14552	0	0	9.17778	34.7212	HMOX1;SLC2A3
WikiPathway_2021_Human	6	Phytochemical activity on NRF2 transcriptional activation WP3	1/15	0.0237411	0.14552	0	0	45.977	171.979	HMOX1
WikiPathway_2021_Human	7	Role of Osx and miRNAs in tooth development WP3971	1/15	0.0237411	0.14552	0	0	45.977	171.979	NOTCH3
WikiPathway_2021_Human	8	Deregulation of Rab and Rab Effector Genes in Bladder Cancer WP2291	1/16	0.0253043	0.14552	0	0	42.9097	157.77	MLPH
WikiPathway_2021_Human	9	4-hydroxytamoxifen, Dexamethasone, and Retinoic Acids Regulation of p27 Expression WP3879	1/18	0.0284234	0.14552	0	0	37.8577	134.794	PBK
WikiPathway_2021_Human	10	15q13.3 copy number variation syndrome WP4942	1/19	0.0299793	0.14552	0	0	35.7527	125.394	SERPINH1
KEGG_2021_Human	1	Mineral absorption	2/60	0.00414285	0.136714	0	0	22.8851	125.556	MT2A;HMOX1
KEGG_2021_Human	2	Fluid shear stress and atherosclerosis	2/139	0.0207569	0.298047	0	0	9.65012	37.393	CTSL;HMOX1
KEGG_2021_Human	3	RNA polymerase	1/31	0.0484631	0.298047	0	0	21.4387	64.894	POLR2A
KEGG_2021_Human	4	DNA replication	1/36	0.0560635	0.298047	0	0	18.3714	52.933	MCM7
KEGG_2021_Human	5	African trypanosomiasis	1/37	0.0575765	0.298047	0	0	17.8602	50.9845	F2RL1
KEGG_2021_Human	6	Ferroptosis	1/41	0.0636052	0.298047	0	0	16.071	44.2765	HMOX1
KEGG_2021_Human	7	Porphyrin and chlorophyll metabolism	1/43	0.0666054	0.298047	0	0	15.3041	41.4585	HMOX1
KEGG_2021_Human	8	MicroRNAs in cancer	2/310	0.0876624	0.298047	0	0	4.25541	10.3588	NOTCH3;HMOX1
KEGG_2021_Human	9	Notch signaling pathway	1/59	0.0902747	0.298047	0	0	11.0734	26.6304	NOTCH3
KEGG_2021_Human	10	Human papillomavirus infection	2/331	0.0979456	0.298047	0	0	3.97953	9.24582	NOTCH3;CHD4
Panther_2016	1	General transcription by RNA polymerase I Homo sapiens P00022	1/15	0.0237411	0.142447	0	0	45.977	171.979	UBTF
Panther_2016	2	Notch signaling pathway Homo sapiens P00045	1/38	0.0590872	0.177262	0	0	17.3766	49.154	NOTCH3
Panther_2016	3	Alzheimer disease-presenilin pathway Homo sapiens P00004	1/99	0.146932	0.197518	0	0	6.54049	12.5432	NOTCH3
Panther_2016	4	Heterotrimeric G-protein signaling pathway-Gq alpha and Go alpha mediated pathway Homo sapiens P00027	1/106	0.156489	0.197518	0	0	6.1023	11.3184	RAP1GAP
Panther_2016	5	PDGF signaling pathway Homo sapiens P00047	1/112	0.164599	0.197518	0	0	5.77071	10.4118	ERF
Panther_2016	6	Angiogenesis Homo sapiens P00005	1/142	0.204025	0.204025	0	0	4.53603	7.21008	GRB7
Panther_2016	NA
Panther_2016	NA
Panther_2016	NA
Panther_2016	NA
Reactome_2016	1	RNA Polymerase I Transcription Initiation Homo sapiens R-HSA-73762	2/47	0.00256315	0.162893	0	0	29.5156	176.105	UBTF;CHD4
Reactome_2016	2	RNA Polymerase I Promoter Clearance Homo sapiens R-HSA-73854	2/76	0.00656538	0.162893	0	0	17.9225	90.0776	UBTF;CHD4
Reactome_2016	3	RNA Polymerase I Transcription Homo sapiens R-HSA-73864	2/79	0.00707639	0.162893	0	0	17.2216	85.2642	UBTF;CHD4
Reactome_2016	4	GRB7 events in ERBB2 signaling Homo sapiens R-HSA-1306955	1/5	0.00797515	0.162893	0	0	161	777.859	GRB7
Reactome_2016	5	Collagen formation Homo sapiens R-HSA-1474290	2/85	0.00815079	0.162893	0	0	15.9719	76.819	CTSL;SERPINH1
Reactome_2016	6	Generic Transcription Pathway Homo sapiens R-HSA-212436	5/812	0.00882458	0.162893	0	0	4.39694	20.7985	NOTCH3;POLR2A;TRIM28;CHD4;ZNF664
Reactome_2016	7	Pre-NOTCH Processing in the Endoplasmic Reticulum Homo sapiens R-HSA-1912399	1/6	0.00956277	0.162893	0	0	128.794	598.874	NOTCH3
Reactome_2016	8	Heme degradation Homo sapiens R-HSA-189483	1/6	0.00956277	0.162893	0	0	128.794	598.874	HMOX1
Reactome_2016	9	Vitamin C (ascorbate) metabolism Homo sapiens R-HSA-196836	1/8	0.0127306	0.162893	0	0	91.9862	401.404	SLC2A3
Reactome_2016	10	A third proteolytic cleavage releases NICD Homo sapiens R-HSA-157212	1/9	0.0143109	0.162893	0	0	80.4839	341.794	NOTCH3
GO_Biological_Process_2021	1	axon guidance (GO:0007411)	4/203	0.000296538	0.0566318	0	0	14.1917	115.284	GRB7;NOTCH3;SEMA4G;RAP1GAP
GO_Biological_Process_2021	2	positive regulation of transcription, DNA-templated (GO:0045893)	8/1183	0.000429708	0.0566318	0	0	5.33135	41.3308	BCLAF1;TRIM28;THRAP3;CNBP;UBTF;F2RL1;ATF5;ETV4
GO_Biological_Process_2021	3	positive regulation of transcription by RNA polymerase II (GO:0045944)	7/908	0.00048251	0.0566318	0	0	5.92537	45.2492	NOTCH3;BCLAF1;THRAP3;CNBP;F2RL1;ATF5;ETV4
GO_Biological_Process_2021	4	axonogenesis (GO:0007409)	4/240	0.000558418	0.0566318	0	0	11.9443	89.4677	GRB7;NOTCH3;SEMA4G;RAP1GAP
GO_Biological_Process_2021	5	negative regulation of signal transduction (GO:0009968)	4/267	0.000832051	0.0566318	0	0	10.7034	75.9046	KANK2;GRB7;NOTCH3;TNS2
GO_Biological_Process_2021	6	negative regulation of insulin receptor signaling pathway (GO:0046627)	2/27	0.000849019	0.0566318	0	0	53.1813	376.068	GRB7;TNS2
GO_Biological_Process_2021	7	negative regulation of cellular response to insulin stimulus (GO:1900077)	2/28	0.000913416	0.0566318	0	0	51.1333	357.847	GRB7;TNS2
GO_Biological_Process_2021	8	positive regulation of RNA splicing (GO:0033120)	2/31	0.00112029	0.0607757	0	0	45.8368	311.423	POLR2A;THRAP3
GO_Biological_Process_2021	9	regulation of keratinocyte differentiation (GO:0045616)	2/34	0.00134754	0.0649811	0	0	41.5333	274.514	CTSL;ETV4
GO_Biological_Process_2021	10	regulation of transcription by RNA polymerase II (GO:0006357)	10/2206	0.00171064	0.0742035	0	0	3.67859	23.4359	KANK2;BCLAF1;TRIM28;THRAP3;CNBP;ERF;F2RL1;CHD4;ATF5;ETV4
GO_Cellular_Component_2021	1	nucleus (GO:0005634)	17/4484	0.000147588	0.00782219	0	0	3.9328	34.6915	MCM7;CNBP;AHNAK2;ETV4;MT2A;BCLAF1;CSRP1;POLR2A;TRIM28;CTSL;THRAP3;PBK;UBTF;ERF;HMOX1;ATF5;ZNF664
GO_Cellular_Component_2021	2	intracellular membrane-bounded organelle (GO:0043231)	17/5192	0.000947111	0.0250984	0	0	3.23969	22.555	MCM7;CNBP;AHNAK2;ETV4;MT2A;BCLAF1;CSRP1;POLR2A;TRIM28;CTSL;THRAP3;PBK;UBTF;ERF;HMOX1;ATF5;ZNF664
GO_Cellular_Component_2021	3	cortical actin cytoskeleton (GO:0030864)	2/42	0.00205171	0.0293523	0	0	33.2133	205.56	LASP1;MLPH
GO_Cellular_Component_2021	4	sarcolemma (GO:0042383)	2/52	0.00312845	0.0293523	0	0	26.5573	153.162	SYNM;AHNAK2
GO_Cellular_Component_2021	5	focal adhesion (GO:0005925)	4/387	0.00323399	0.0293523	0	0	7.30511	41.8878	GRB7;LASP1;CSRP1;TNS2
GO_Cellular_Component_2021	6	cell-substrate junction (GO:0030055)	4/394	0.0034483	0.0293523	0	0	7.17143	40.6611	GRB7;LASP1;CSRP1;TNS2
GO_Cellular_Component_2021	7	cortical cytoskeleton (GO:0030863)	2/58	0.00387671	0.0293523	0	0	23.7048	131.627	LASP1;MLPH
GO_Cellular_Component_2021	8	endolysosome lumen (GO:0036021)	1/5	0.00797515	0.0469647	0	0	161	777.859	CTSL
GO_Cellular_Component_2021	9	chromaffin granule (GO:0042583)	1/5	0.00797515	0.0469647	0	0	161	777.859	CTSL
GO_Cellular_Component_2021	10	actin cytoskeleton (GO:0015629)	3/316	0.0138125	0.0689525	0	0	6.49609	27.8174	NOTCH3;LASP1;MLPH
GO_Molecular_Function_2021	1	DNA binding (GO:0003677)	9/811	3.43036e-06	0.000240125	0	0	9.3513	117.666	BCLAF1;MCM7;POLR2A;TRIM28;THRAP3;CNBP;ERF;CHD4;ATF5
GO_Molecular_Function_2021	2	RNA binding (GO:0003723)	9/1406	0.000260809	0.00912832	0	0	5.2018	42.9238	BCLAF1;CSRP1;POLR2A;TRIM28;THRAP3;PEG10;CNBP;UBTF;SERPINH1
GO_Molecular_Function_2021	3	kinase binding (GO:0019900)	5/461	0.00076681	0.0178922	0	0	7.92398	56.8408	GRB7;POLR2A;ATF5;TNS2;TTC28
GO_Molecular_Function_2021	4	zinc ion binding (GO:0008270)	4/336	0.00194077	0.0339635	0	0	8.44923	52.7626	MT2A;CSRP1;TRIM28;CHD4
GO_Molecular_Function_2021	5	transition metal ion binding (GO:0046914)	4/445	0.00530994	0.0743391	0	0	6.32556	33.1344	MT2A;CSRP1;TRIM28;CHD4
GO_Molecular_Function_2021	6	chromo shadow domain binding (GO:0070087)	1/6	0.00956277	0.111393	0	0	128.794	598.874	TRIM28
GO_Molecular_Function_2021	7	RNA polymerase I core promoter sequence-specific DNA binding (GO:0001164)	1/8	0.0127306	0.111393	0	0	91.9862	401.404	UBTF
GO_Molecular_Function_2021	8	RNA polymerase I transcription regulatory region sequence-specific DNA binding (GO:0001163)	1/8	0.0127306	0.111393	0	0	91.9862	401.404	UBTF
GO_Molecular_Function_2021	9	G-quadruplex DNA binding (GO:0051880)	1/10	0.0158887	0.122248	0	0	71.5376	296.319	CNBP
GO_Molecular_Function_2021	10	vinculin binding (GO:0017166)	1/11	0.0174641	0.122248	0	0	64.3806	260.588	SYNM
Jensen_COMPARTMENTS	1	Costamere	2/18	0.000373425	0.129578	0	0	83.1333	656.154	SYNM;AHNAK2
Jensen_COMPARTMENTS	2	Cortical actin cytoskeleton	2/48	0.00267193	0.27533	0	0	28.8725	171.068	LASP1;MLPH
Jensen_COMPARTMENTS	3	Bcl-2 family protein complex	7/1233	0.00286905	0.27533	0	0	4.28039	25.0564	NOTCH3;MT2A;BCLAF1;MCM7;HMOX1;SLC2A3;ATF5
Jensen_COMPARTMENTS	4	Nucleoplasm	11/2930	0.00430499	0.27533	0	0	3.05941	16.6676	NOTCH3;BCLAF1;MCM7;POLR2A;TRIM28;THRAP3;UBTF;ERF;CHD4;ATF5;ETV4
Jensen_COMPARTMENTS	5	BAX complex	5/689	0.00445112	0.27533	0	0	5.22092	28.2692	NOTCH3;MT2A;BCLAF1;HMOX1;SLC2A3
Jensen_COMPARTMENTS	6	Cortical cytoskeleton	2/72	0.00591157	0.27533	0	0	18.9505	97.2319	LASP1;MLPH
Jensen_COMPARTMENTS	7	HDA1 complex	2/83	0.00778496	0.27533	0	0	16.3679	79.4754	SERPINH1;CHD4
Jensen_COMPARTMENTS	8	Fibrillar center	1/5	0.00797515	0.27533	0	0	161	777.859	UBTF
Jensen_COMPARTMENTS	9	Transcriptional preinitiation complex	3/273	0.00931427	0.27533	0	0	7.54713	35.2919	MCM7;POLR2A;UBTF
Jensen_COMPARTMENTS	10	Interferon regulatory factor 7 complex	2/98	0.0107126	0.27533	0	0	13.8	62.6014	GRB7;MT2A

[truncated: 2 more sheets: Table S11, Table S12]
